# Supplementary material for: Characterization of Molecular Heterogeneity Associated With Tumor Microenvironment in Clear Cell Renal Cell Carcinoma to Aid Immunotherapy
Source: Front Cell Dev Biol. 2021 Sep 23;9:736540. doi: 10.3389/fcell.2021.736540 (PMC8495029; doi:10.3389/fcell.2021.736540)
Supplement: Supplementary file 9 [file Table_1.XLSX]

## Sheet: Table S1
Table S1. Identification of DEGs between two molecular subtypes
id	logFC	AveExpr	t	P.Value	adj.P.Val	B
MZB1	-1.90726	1.37841	-19.9338	6.41509e-66	9.33716e-62	139.301
IGKC	-3.4428	6.14859	-19.8112	2.55151e-65	1.85686e-61	137.931
IGHGP	-2.73216	2.60432	-19.6996	8.96118e-65	4.34766e-61	136.685
IGLC3	-3.27664	4.76404	-19.2026	2.38121e-62	8.66464e-59	131.146
IGLC2	-3.20766	5.48324	-19.1675	3.5281e-62	1.02703e-58	130.756
IGKV3-11	-3.0551	4.06814	-18.8325	1.49842e-60	3.63491e-57	127.037
IGLL5	-2.50817	2.24463	-18.6655	9.67344e-60	2.01139e-56	125.186
IGHG3	-3.1519	4.16985	-18.6478	1.17789e-59	2.14302e-56	124.991
PIM2	-1.19254	3.2242	-18.5671	2.89851e-59	4.68753e-56	124.098
IGKV3-15	-2.77826	3.00049	-18.5524	3.41067e-59	4.96423e-56	123.936
IGLV1-44	-2.92766	3.34322	-18.5188	4.9596e-59	6.56245e-56	123.565
IGHG1	-3.50154	5.51215	-18.4401	1.19186e-58	1.44562e-55	122.695
CD79A	-1.66547	1.47466	-18.259	8.92693e-58	9.99472e-55	120.697
IGLV3-21	-3.01928	3.30251	-18.1292	3.77083e-57	3.92032e-54	119.268
IGKV1-5	-2.96636	4.06303	-18.0268	1.17269e-56	1.1379e-53	118.142
IGLV6-57	-2.51755	2.41789	-17.8481	8.46995e-56	7.25177e-53	116.18
IGLV1-40	-3.04802	3.94735	-17.6858	5.08569e-55	3.83096e-52	114.402
IGHG2	-3.10969	5.57513	-17.6831	5.23479e-55	3.83096e-52	114.373
IGKV3-20	-3.09425	4.86553	-17.6826	5.26411e-55	3.83096e-52	114.368
IGLV2-11	-2.73297	3.43974	-17.6261	9.81132e-55	6.80018e-52	113.75
DERL3	-1.20086	1.52712	-17.5931	1.41274e-54	9.34657e-52	113.388
IGLV3-1	-2.72727	2.79117	-17.5521	2.21673e-54	1.4028e-51	112.941
IGHV3-33	-2.43574	2.37758	-17.35	2.04645e-53	1.24109e-50	110.736
IGHV3-23	-2.83078	4.0078	-17.334	2.43781e-53	1.41929e-50	110.562
IGHV3-30	-2.67436	2.91143	-17.2419	6.69374e-53	3.74721e-50	109.56
IGLC7	-1.97369	1.23435	-17.2053	9.99429e-53	5.38766e-50	109.163
IGHM	-2.80738	4.39881	-17.0712	4.33694e-52	2.25443e-49	107.707
IGHV4-28	-1.64194	1.143	-17.015	8.00895e-52	4.01967e-49	107.098
IGLV1-51	-2.66294	3.69118	-16.9067	2.61041e-51	1.26649e-48	105.926
IGHV4-39	-2.86557	3.3185	-16.8899	3.13663e-51	1.4727e-48	105.744
IGHV4-34	-2.52949	2.77869	-16.863	4.20309e-51	1.91175e-48	105.453
SAA1	-3.69199	2.55634	-16.7964	8.68286e-51	3.82967e-48	104.734
IGLV3-19	-2.96276	3.68135	-16.7875	9.56022e-51	4.09262e-48	104.638
IGKV4-1	-2.86303	4.44284	-16.781	1.02676e-50	4.26984e-48	104.567
IGLV4-69	-2.42539	2.3488	-16.744	1.53516e-50	6.20673e-48	104.168
IGHV1-18	-2.79832	3.32018	-16.6989	2.50664e-50	9.86058e-48	103.682
IGLV2-23	-2.86152	3.74206	-16.6794	3.09864e-50	1.18686e-47	103.472
IGKV1-17	-2.44612	2.43813	-16.65	4.26351e-50	1.59116e-47	103.155
IGHG4	-2.91403	3.29141	-16.585	8.62993e-50	3.12283e-47	102.456
C1R	-1.90494	5.20754	-16.5832	8.79671e-50	3.12283e-47	102.437
IGHV3-21	-2.52615	2.7178	-16.5235	1.68051e-49	5.82376e-47	101.794
IGHV4-59	-2.49242	2.85551	-16.5168	1.80607e-49	6.11335e-47	101.723
IGHV5-51	-2.7636	3.51431	-16.5124	1.89339e-49	6.12405e-47	101.676
RARRES1	-1.75709	2.08446	-16.4909	2.391e-49	7.56545e-47	101.445
IGLV1-47	-2.66288	3.15452	-16.4744	2.85952e-49	8.6976e-47	101.267
IGKV3D-20	-1.76129	1.31829	-16.474	2.86899e-49	8.6976e-47	101.264
IGKV1-16	-2.37157	2.37821	-16.4722	2.92808e-49	8.6976e-47	101.244
BASP1	-1.40329	2.94557	-16.467	3.09737e-49	9.01644e-47	101.188
IGHA1	-2.85771	6.81018	-16.4083	5.84397e-49	1.66782e-46	100.558
IGKV1-6	-2.23242	2.17965	-16.3008	1.86422e-48	5.21802e-46	99.4075
IGLV2-14	-2.79975	4.33922	-16.2873	2.15601e-48	5.9209e-46	99.2632
IGHV3-48	-2.03293	1.62172	-16.285	2.21106e-48	5.95964e-46	99.2382
IGLV2-8	-2.29062	2.62021	-16.1716	7.49417e-48	1.98323e-45	98.0274
IGHJ2	-1.7527	1.17798	-16.1382	1.07424e-47	2.79208e-45	97.6702
BATF	-1.15425	1.95515	-16.1288	1.18787e-47	3.03325e-45	97.5705
JCHAIN	-2.57505	4.77291	-16.0685	2.27e-47	5.69652e-45	96.9281
IGHV3-49	-2.27941	2.23458	-16.0624	2.42302e-47	5.97747e-45	96.8634
IGHV1-46	-2.29809	2.23446	-16.0394	3.10401e-47	7.5298e-45	96.6177
IGHV1-69D	-2.38772	2.27254	-16.0102	4.24374e-47	1.01258e-44	96.3075
IGHV3-43	-1.60717	1.1094	-15.972	6.39118e-47	1.50038e-44	95.9014
IGKV2-30	-1.32593	0.964533	-15.9674	6.71035e-47	1.5503e-44	95.853
IGKV1-9	-2.41112	2.62795	-15.9205	1.10956e-46	2.48457e-44	95.3542
IGLV3-25	-2.59373	3.28152	-15.882	1.67537e-46	3.6947e-44	94.9455
IGLV7-43	-1.98853	1.69811	-15.8694	1.91618e-46	4.16268e-44	94.8123
IGHV3-74	-2.18197	2.61523	-15.8215	3.19656e-46	6.84205e-44	94.3047
IGHJ3	-2.09881	1.82325	-15.8165	3.3735e-46	7.11614e-44	94.2513
IGKV1-8	-1.35365	0.841488	-15.7737	5.32626e-46	1.10748e-43	93.7983
CXCL13	-1.76917	1.65059	-15.7104	1.04618e-45	2.14466e-43	93.1287
MOCOS	-1.0227	0.924184	-15.6432	2.13971e-45	4.32548e-43	92.4191
IGHV4-55	-1.24257	0.88034	-15.5581	5.28863e-45	1.01284e-42	91.5216
IGKV1-12	-1.20815	0.732176	-15.5403	6.38577e-45	1.20708e-42	91.3347
IGLV3-9	-1.9601	1.50513	-15.5335	6.86104e-45	1.28029e-42	91.2635
JAK3	-1.01631	2.34196	-15.5293	7.17392e-45	1.32173e-42	91.2192
C1S	-1.91669	5.22209	-15.4985	9.94578e-45	1.80951e-42	90.8952
IGHV3-15	-2.4031	3.15325	-15.4793	1.21962e-44	2.17547e-42	90.6929
IGKV3D-11	-1.25414	0.773627	-15.4788	1.22562e-44	2.17547e-42	90.6881
IGHV1-24	-2.47899	2.15614	-15.3487	4.85755e-44	8.31785e-42	89.3223
GFPT2	-1.37805	1.42883	-15.3085	7.43224e-44	1.25786e-41	88.9006
IGHV3-11	-2.30114	2.45316	-15.2972	8.3748e-44	1.4011e-41	88.7822
SLAMF8	-1.25279	2.62342	-15.2859	9.42839e-44	1.55943e-41	88.6647
CARD11	-1.15614	1.97077	-15.2819	9.83486e-44	1.60839e-41	88.6228
IGHV4-31	-1.98087	1.79733	-15.2109	2.07983e-43	3.32659e-41	87.8801
ALDH6A1	1.17022	3.06474	15.1955	2.44454e-43	3.86742e-41	87.7198
IGHV2-70	-1.86798	1.37995	-15.188	2.64794e-43	4.14417e-41	87.6406
PLTP	-1.81501	4.78565	-15.1815	2.8343e-43	4.38864e-41	87.5731
IGHV3-7	-1.33877	0.921474	-15.1167	5.60044e-43	8.58047e-41	86.8978
IGLV8-61	-2.26881	2.27666	-15.0827	8.00462e-43	1.21362e-40	86.5436
IGLV7-46	-2.12309	1.95076	-15.0562	1.05725e-42	1.58642e-40	86.2677
IGKV1D-16	-1.19303	0.811536	-15.0403	1.24896e-42	1.85496e-40	86.1024
IGKV1-27	-2.01737	2.17876	-15.0144	1.63891e-42	2.40952e-40	85.833
IGHV1-69	-2.0301	1.52743	-15.0099	1.71924e-42	2.50235e-40	85.7855
IGHV2-5	-1.54456	1.19274	-15.0082	1.74939e-42	2.52103e-40	85.7683
IGHV1-2	-2.3928	2.5421	-14.829	1.13927e-41	1.60866e-39	83.9103
MAP7	1.30952	3.13502	14.8053	1.45846e-41	1.96554e-39	83.6654
IL20RB	-2.23637	1.89206	-14.8034	1.48797e-41	1.98691e-39	83.6456
IGLV3-10	-2.32625	2.39272	-14.7791	1.91581e-41	2.53496e-39	83.395
IGHA2	-2.4547	4.13218	-14.7623	2.2826e-41	2.99308e-39	83.2213
IGKJ5	-1.56692	1.12792	-14.5561	1.94248e-40	2.50202e-38	81.0983
RAC2	-1.1648	3.87509	-14.5382	2.33871e-40	2.95999e-38	80.9142
IGHV3-53	-1.85653	1.61892	-14.5313	2.51213e-40	3.15208e-38	80.8433
IGKV2D-29	-1.66374	1.37305	-14.4822	4.17405e-40	5.14858e-38	80.3399
IGHV3-66	-1.68725	1.28794	-14.4697	4.74743e-40	5.75824e-38	80.2123
EMX2OS	1.23858	3.04412	14.4315	7.04511e-40	8.47451e-38	79.8209
IGLV1-36	-1.55486	1.14344	-14.4265	7.4186e-40	8.85063e-38	79.7697
IGKV3D-15	-1.27062	0.75467	-14.3893	1.08868e-39	1.28827e-37	79.3895
IGHV4-61	-1.47978	1.04641	-14.3707	1.31798e-39	1.54703e-37	79.2
IGHV6-1	-1.21372	0.764312	-14.3668	1.37165e-39	1.59715e-37	79.1604
IGHV3-13	-1.54522	1.30385	-14.344	1.73544e-39	2.00471e-37	78.9272
IGKV1OR2-108	-1.32932	0.806491	-14.3268	2.07146e-39	2.37403e-37	78.7517
IGKV2-24	-1.95347	2.06539	-14.2942	2.89512e-39	3.29207e-37	78.4199
LY96	-1.07386	3.49905	-14.2796	3.36584e-39	3.79766e-37	78.2705
IGLV3-27	-1.5152	1.20095	-14.1846	8.91314e-39	9.75419e-37	77.3051
IGHV3-73	-1.77297	1.61348	-14.1088	1.93609e-38	2.08739e-36	76.5362
SERPINF1	-1.49622	3.60731	-14.1008	2.1021e-38	2.23329e-36	76.4546
TSPAN7	1.30274	3.60149	14.0907	2.33066e-38	2.44048e-36	76.3523
IGHV2-26	-1.76832	1.43016	-14.0374	4.01472e-38	4.14427e-36	75.8132
IGKV1D-8	-1.0853	0.69828	-14.0243	4.58771e-38	4.7024e-36	75.681
IGLV2-18	-1.58364	1.25266	-14.0178	4.90185e-38	4.98926e-36	75.6153
PYCARD	-1.04164	3.1614	-13.9924	6.34701e-38	6.37108e-36	75.3592
IGHJ3P	-1.40794	0.922052	-13.9391	1.0917e-37	1.08833e-35	74.8217
IGKV1-39	-1.00589	0.450637	-13.8616	2.39815e-37	2.34262e-35	74.0417
WDR72	1.30044	2.58784	13.8559	2.54108e-37	2.4657e-35	73.9843
IGHV1-58	-1.35872	0.909234	-13.8424	2.91417e-37	2.79967e-35	73.8485
IMPA2	1.09046	5.18001	13.8343	3.16202e-37	3.00806e-35	73.7676
ACAA2	1.02945	5.33097	13.8153	3.8351e-37	3.60128e-35	73.5763
SLAMF7	-1.15661	2.07672	-13.7107	1.10349e-36	9.85355e-35	72.5289
STEAP3	-1.54659	2.65692	-13.6381	2.29419e-36	1.97585e-34	71.8035
TNFSF13B	-1.03108	2.43003	-13.5993	3.39017e-36	2.83585e-34	71.4165
BCL2A1	-1.04844	2.02318	-13.5767	4.25522e-36	3.51902e-34	71.1913
FRMD3	1.0651	2.87797	13.5605	5.00519e-36	4.09273e-34	71.0305
IGFBP1	-2.35154	1.60286	-13.517	7.74613e-36	6.26361e-34	70.5977
SLC38A5	-1.46112	1.18443	-13.5062	8.63198e-36	6.90321e-34	70.4904
NPR3	1.8946	3.92854	13.4472	1.55891e-35	1.23988e-33	69.9046
IL2RG	-1.19029	3.50292	-13.4435	1.61691e-35	1.27903e-33	69.8684
IGKV3-7	-1.06608	0.704113	-13.4188	2.07039e-35	1.62014e-33	69.6235
IGLV9-49	-1.73535	1.24252	-13.3266	5.19321e-35	3.97827e-33	68.7122
IGLV5-45	-1.50473	1.36305	-13.3029	6.57192e-35	4.982e-33	68.4789
LTB	-1.13039	2.4673	-13.2612	9.95338e-35	7.3914e-33	68.0676
SRPX2	-1.27271	1.42619	-13.2366	1.26981e-34	9.38176e-33	67.8263
TMEM38B	1.02691	3.32556	13.2333	1.3122e-34	9.64603e-33	67.7938
IGHV3-72	-1.5171	1.61167	-13.1419	3.24676e-34	2.35107e-32	66.8962
UBE2C	-1.14656	2.21347	-13.136	3.44112e-34	2.47948e-32	66.8386
CD44	-1.04881	3.90567	-13.0441	8.5302e-34	5.94053e-32	65.9392
SAA2	-1.762	0.9578	-13.0069	1.22979e-33	8.40354e-32	65.5768
C1orf210	1.3723	2.48814	12.9979	1.34411e-33	9.14183e-32	65.4888
IGHV3-64	-1.08864	0.751383	-12.9711	1.74965e-33	1.17899e-31	65.2276
ACAT1	1.05721	4.45948	12.9626	1.90255e-33	1.27611e-31	65.1446
IGHV3-20	-1.08405	0.733678	-12.9515	2.12169e-33	1.41657e-31	65.0366
PDGFD	1.22923	4.24936	12.8202	7.67637e-33	5.03286e-31	63.7628
IGHV1-3	-1.08123	0.622604	-12.8136	8.18521e-33	5.31856e-31	63.6992
TRBV28	-1.22411	2.78738	-12.7211	2.01754e-32	1.29362e-30	62.8056
IGKV6-21	-1.25854	0.885753	-12.688	2.78514e-32	1.7702e-30	62.4863
CEBPB	-1.02617	4.31099	-12.614	5.71143e-32	3.53744e-30	61.775
CD27	-1.35234	2.43917	-12.5053	1.63285e-31	9.46858e-30	60.7347
PI3	-1.38363	0.907122	-12.4981	1.75049e-31	1.01105e-29	60.6659
SAA2-SAA4	-1.44505	0.694904	-12.4935	1.83071e-31	1.0532e-29	60.6215
EMX2	1.17787	3.67657	12.4886	1.91874e-31	1.09519e-29	60.575
IGLV10-54	-1.69229	1.56981	-12.4765	2.15715e-31	1.22168e-29	60.459
TRBC2	-1.35513	3.69558	-12.4685	2.3284e-31	1.30849e-29	60.3833
IGLV4-60	-1.52439	1.13897	-12.4479	2.84097e-31	1.57225e-29	60.1863
IGHV4-4	-1.19072	0.779885	-12.4408	3.04209e-31	1.67718e-29	60.1186
C2	-1.39093	2.70175	-12.4158	3.86655e-31	2.10778e-29	59.8811
PPP1R1A	-1.8148	1.56251	-12.4108	4.05833e-31	2.19587e-29	59.8332
CXCR3	-1.01115	1.76837	-12.4099	4.09455e-31	2.20727e-29	59.8244
HCST	-1.00916	3.12115	-12.3986	4.56209e-31	2.43228e-29	59.7173
CCL5	-1.39221	5.11246	-12.3795	5.47891e-31	2.86855e-29	59.536
PRAME	-1.46655	1.47259	-12.3747	5.7389e-31	2.9939e-29	59.4901
IGHV2-70D	-1.30879	0.887617	-12.3475	7.44769e-31	3.80355e-29	59.232
LIN7A	1.25144	2.63252	12.3334	8.53139e-31	4.29669e-29	59.0975
AQP9	-1.35218	1.5002	-12.2257	2.38637e-30	1.17343e-28	58.0791
ARL4C	-1.20618	4.18341	-12.1721	3.97473e-30	1.922e-28	57.574
SLC27A2	1.54279	3.42147	12.1553	4.66372e-30	2.2477e-28	57.4157
CAVIN2	1.25431	4.48191	12.0771	9.79382e-30	4.56888e-28	56.6812
IGKV5-2	-1.15482	0.73729	-11.9916	2.19794e-29	9.84337e-28	55.881
APOL1	-1.38988	5.96236	-11.9769	2.5246e-29	1.12716e-27	55.7439
LBP	-2.29373	1.54085	-11.9038	5.02094e-29	2.2012e-27	55.0633
EMCN	1.19875	3.53677	11.882	6.16364e-29	2.68598e-27	54.8604
CD3E	-1.16481	3.1622	-11.8421	8.95672e-29	3.82302e-27	54.4905
NTN4	1.10836	4.53043	11.8406	9.08471e-29	3.86631e-27	54.4764
PKHD1	1.01791	1.95261	11.7334	2.47551e-28	1.01211e-26	53.4844
AC116614.1	-1.01648	0.562258	-11.701	3.34433e-28	1.35969e-26	53.1867
CCL19	-1.61566	1.72359	-11.6896	3.71901e-28	1.49724e-26	53.0816
TRAC	-1.24172	3.9	-11.6602	4.88905e-28	1.94427e-26	52.8109
CD3D	-1.20239	3.20906	-11.649	5.42574e-28	2.13437e-26	52.7078
EDNRB	1.30737	4.77232	11.6421	5.78305e-28	2.2688e-26	52.6447
ALDH1L1	1.24911	2.57109	11.6381	6.001e-28	2.34797e-26	52.6081
EFNA5	-1.30892	2.09612	-11.5932	9.09618e-28	3.50251e-26	52.1966
TSKU	-1.21581	2.98673	-11.5862	9.70892e-28	3.71877e-26	52.1321
LAMB3	-1.33855	2.12276	-11.5467	1.39905e-27	5.26179e-26	51.7706
CD52	-1.00683	4.44442	-11.5427	1.45202e-27	5.44695e-26	51.7338
PAEP	-1.25162	0.521401	-11.5148	1.87704e-27	6.98731e-26	51.4798
AGTR1	1.20616	1.85207	11.496	2.23186e-27	8.14153e-26	51.3085
PDCD1	-1.02254	1.38375	-11.4913	2.3312e-27	8.41952e-26	51.2654
LAG3	-1.14826	1.66786	-11.4896	2.36837e-27	8.53259e-26	51.2498
MAPT	1.13575	2.38039	11.4525	3.3311e-27	1.17112e-25	50.9123
SLC5A8	1.74785	2.45266	11.4391	3.76966e-27	1.32211e-25	50.7899
SLPI	-2.41129	2.7579	-11.3915	5.82978e-27	2.02996e-25	50.3586
KDELR3	-1.07706	3.18261	-11.3848	6.20121e-27	2.14391e-25	50.2975
C1QL1	-1.97511	3.38305	-11.3624	7.61311e-27	2.60115e-25	50.0946
HSD11B2	1.44219	3.67243	11.3532	8.27789e-27	2.8085e-25	50.0118
IGKV2D-40	-1.11523	0.79333	-11.3403	9.31631e-27	3.14615e-25	49.8949
ADCY5	1.01542	2.87672	11.34	9.34496e-27	3.14852e-25	49.8919
ALOX5	-1.07906	3.34988	-11.3222	1.09939e-26	3.67853e-25	49.7311
TIMP1	-1.09967	7.75749	-11.2818	1.58924e-26	5.18642e-25	49.3666
CD2	-1.16176	3.51802	-11.1691	4.4259e-26	1.37062e-24	48.3536
GBP5	-1.06356	1.99288	-11.1568	4.9438e-26	1.51489e-24	48.2441
C16orf74	-1.1212	1.76426	-11.1332	6.11984e-26	1.85959e-24	48.0331
SCGN	2.09262	3.43797	11.0533	1.25835e-25	3.72262e-24	47.3202
F2	-1.14617	0.771288	-11.049	1.308e-25	3.86165e-24	47.282
ADAMDEC1	-1.03137	1.29802	-11.0251	1.62295e-25	4.75291e-24	47.0686
MGAM	1.32336	2.31764	10.9979	2.07153e-25	5.95871e-24	46.8273
BTNL9	1.2199	3.14882	10.977	2.49892e-25	7.11777e-24	46.6419
CA4	1.20381	1.69641	10.9626	2.8431e-25	8.03522e-24	46.5143
C1QB	-1.14622	7.0384	-10.9468	3.27509e-25	9.2203e-24	46.3744
C1QA	-1.07788	7.1512	-10.8765	6.13696e-25	1.67272e-23	45.7535
RCAN2	1.15119	4.30374	10.8467	7.99974e-25	2.16424e-23	45.4915
IL6	-1.27578	1.25048	-10.827	9.53007e-25	2.55452e-23	45.3184
CDCP1	-1.20777	2.22465	-10.8128	1.08178e-24	2.865e-23	45.1931
TGFBI	-2.03054	6.14002	-10.7676	1.61502e-24	4.20512e-23	44.797
SLC7A5	-1.32873	3.30258	-10.7651	1.6505e-24	4.28983e-23	44.7755
ACADL	1.04438	3.11351	10.673	3.72514e-24	9.34818e-23	43.9709
MMP9	-1.47692	2.51554	-10.5373	1.22536e-23	2.94308e-22	42.7942
C10orf99	-2.00536	2.06265	-10.4778	2.05918e-23	4.87339e-22	42.2813
MYL3	1.08124	1.78494	10.4699	2.20603e-23	5.19559e-22	42.2132
SMIM24	1.50049	5.50608	10.4338	3.01943e-23	6.99806e-22	41.9031
SLC16A12	1.53641	3.73029	10.4237	3.29813e-23	7.60766e-22	41.8158
VSIG4	-1.07095	3.76197	-10.3835	4.67119e-23	1.06513e-21	41.472
LHFPL3-AS2	1.02373	1.79082	10.3473	6.39119e-23	1.43113e-21	41.1623
C1QC	-1.05418	7.03153	-10.311	8.74535e-23	1.93154e-21	40.8525
GBA3	1.54004	4.18693	10.2385	1.63112e-22	3.5224e-21	40.2368
CFH	-1.10255	3.06812	-10.1475	3.55313e-22	7.25327e-21	39.4678
CALHM6	-1.02804	3.23176	-10.1344	3.9746e-22	8.06838e-21	39.3571
KL	1.17313	3.75132	10.1276	4.21103e-22	8.51271e-21	39.3
RBP7	1.11749	4.69607	10.0549	7.81398e-22	1.51441e-20	38.6896
APOLD1	1.20028	4.72143	9.93833	2.09284e-21	3.8953e-20	37.7169
TMEM174	1.53661	2.24167	9.92019	2.43793e-21	4.47466e-20	37.5662
SLC5A1	1.57718	2.51809	9.91296	2.59068e-21	4.7214e-20	37.5062
TMEM72	1.23354	2.43735	9.90796	2.70175e-21	4.89105e-20	37.4648
TMEM171	1.01632	2.77092	9.78943	7.28501e-21	1.24892e-19	36.4857
MDK	-1.24339	3.85885	-9.7579	9.47231e-21	1.59756e-19	36.2266
FMOD	-1.2285	2.79818	-9.741	1.09006e-20	1.82786e-19	36.088
AC124854.1	1.16879	2.12554	9.73495	1.14618e-20	1.91316e-19	36.0384
KDR	1.11457	4.98347	9.71208	1.38576e-20	2.29201e-19	35.8511
CTHRC1	-1.25825	3.2286	-9.66215	2.09491e-20	3.39548e-19	35.4433
SNORD99	-1.11862	2.14853	-9.64204	2.47325e-20	3.97769e-19	35.2795
GZMA	-1.05737	3.98606	-9.63279	2.66919e-20	4.26455e-19	35.2043
LIF	-1.07173	2.74791	-9.62422	2.86469e-20	4.56688e-19	35.1345
CD8A	-1.17505	2.90871	-9.5985	3.54031e-20	5.58885e-19	34.9256
CYS1	1.22088	4.45697	9.58803	3.85853e-20	6.04536e-19	34.8407
SULT1C4	1.25689	3.17901	9.57312	4.36131e-20	6.76026e-19	34.7199
MT2A	-1.18423	6.43392	-9.56712	4.58162e-20	7.05667e-19	34.6713
KCNJ15	1.13096	3.44412	9.53322	6.04906e-20	9.20001e-19	34.3972
IGHD	-1.28742	1.5603	-9.53109	6.15556e-20	9.3522e-19	34.3799
FDCSP	-1.10712	0.49571	-9.51091	7.26062e-20	1.09285e-18	34.2171
HAO2	1.43736	2.82426	9.50988	7.32177e-20	1.10091e-18	34.2088
AC147651.1	1.18828	3.02306	9.47765	9.52595e-20	1.40762e-18	33.9492
AQP1	1.27772	7.17034	9.38622	2.00288e-19	2.85244e-18	33.2163
SLC16A9	1.36007	3.60538	9.34548	2.78464e-19	3.90467e-18	32.8913
TMEM45A	-1.04819	2.5594	-9.32293	3.3404e-19	4.63485e-18	32.7119
UCHL1	-1.31837	2.12135	-9.29227	4.27621e-19	5.85515e-18	32.4684
APOC1	-1.23401	5.68546	-9.2431	6.34661e-19	8.54532e-18	32.0791
NAT8B	1.36099	2.77326	9.22169	7.53393e-19	1.00418e-17	31.91
SLC6A19	1.6444	1.92958	9.21777	7.77405e-19	1.03429e-17	31.8791
FGA	-1.77452	1.60422	-9.17398	1.10293e-18	1.44623e-17	31.5343
PCK1	1.62676	3.15433	9.17289	1.11251e-18	1.45748e-17	31.5258
GZMK	-1.18383	2.91755	-9.17216	1.11904e-18	1.46472e-17	31.52
CDH16	1.03333	5.60267	9.17027	1.13599e-18	1.48556e-17	31.5052
IL1R2	-1.2096	1.68767	-9.14195	1.42337e-18	1.82691e-17	31.2829
SERPINE1	-1.34335	5.87498	-8.98401	4.9618e-18	5.98334e-17	30.0524
LINC00671	1.42113	2.27918	8.97589	5.28889e-18	6.36723e-17	29.9895
HP	-1.41398	0.876222	-8.96564	5.73173e-18	6.88327e-17	29.9102
CXCL9	-1.2411	4.16778	-8.9643	5.79248e-18	6.95049e-17	29.8999
SLC10A2	1.1629	1.91744	8.95876	6.04993e-18	7.23556e-17	29.857
SLC47A1	1.3801	4.71139	8.95319	6.31991e-18	7.53368e-17	29.814
CYP1B1	-1.02835	2.66688	-8.93716	7.16529e-18	8.49966e-17	29.6903
GATM	1.10256	5.12424	8.89849	9.6946e-18	1.13246e-16	29.3925
SLC3A1	1.16954	5.55664	8.8919	1.02061e-17	1.19031e-16	29.3419
G0S2	-1.20455	4.18473	-8.86877	1.22217e-17	1.40845e-16	29.1643
NKG7	-1.02883	4.51274	-8.70544	4.32357e-17	4.68226e-16	27.9201
CLEC18B	1.05045	2.62385	8.64478	6.88266e-17	7.24871e-16	27.4624
ADAMTS9-AS1	1.05988	3.31693	8.64393	6.92769e-17	7.29085e-16	27.456
SLC22A11	1.24047	3.40024	8.57497	1.17188e-16	1.19696e-15	26.9386
PSAT1	-1.13628	2.21513	-8.55543	1.35932e-16	1.37682e-15	26.7926
SLC22A12	1.55904	2.54546	8.52338	1.73291e-16	1.72875e-15	26.5536
CYP4A11	1.68279	2.84018	8.49059	2.22019e-16	2.18343e-15	26.3098
APOE	-1.02973	7.35954	-8.44146	3.21415e-16	3.1002e-15	25.9458
CCL21	-1.50556	2.07312	-8.4382	3.29401e-16	3.17092e-15	25.9216
SLC5A10	1.04564	2.65003	8.38502	4.90718e-16	4.63491e-15	25.5295
THBS2	-1.19871	3.67272	-8.30614	8.83301e-16	8.10621e-15	24.9514
AL138826.1	1.18321	1.54493	8.29976	9.26079e-16	8.47208e-15	24.9049
SPOCK1	-1.25788	2.77941	-8.27954	1.0759e-15	9.73259e-15	24.7575
AP005233.2	-1.04451	1.37561	-8.27018	1.15309e-15	1.04115e-14	24.6893
MXRA8	-1.02018	3.83251	-8.23625	1.48177e-15	1.3207e-14	24.4427
FABP4	1.22126	2.1133	8.2161	1.71913e-15	1.51924e-14	24.2967
PPP1R14D	-1.21075	1.96627	-8.18568	2.15028e-15	1.88198e-14	24.0767
GLYATL1	1.02935	3.07871	8.16702	2.46587e-15	2.1389e-14	23.9421
KRT19	-1.83851	4.49198	-8.11241	3.67687e-15	3.12234e-14	23.5494
SPINK13	-1.11341	1.73789	-8.10084	4.00053e-15	3.37943e-14	23.4665
C5orf46	-1.43368	2.40675	-8.079	4.69015e-15	3.92328e-14	23.3102
C3	-1.14787	7.18206	-7.9543	1.15584e-14	9.24864e-14	22.424
MIOX	1.47556	4.34909	7.93625	1.31584e-14	1.04599e-13	22.2967
SLC22A6	1.44871	2.23161	7.91188	1.56713e-14	1.22632e-13	22.125
RGS5	1.0849	6.90015	7.89946	1.71274e-14	1.33452e-13	22.0378
LUM	-1.42662	3.49573	-7.86894	2.13002e-14	1.63602e-13	21.8237
SLC17A4	1.18405	2.89618	7.71684	6.25268e-14	4.56866e-13	20.7665
CLTRN	1.34461	5.75687	7.70646	6.72568e-14	4.89706e-13	20.695
PTHLH	-1.36317	2.37806	-7.66383	9.06593e-14	6.46779e-13	20.402
PDK4	1.2729	6.33215	7.63146	1.13639e-13	8.02144e-13	20.1803
ACE2	1.29712	3.63177	7.62092	1.22299e-13	8.59516e-13	20.1083
OGDHL	1.01152	3.16972	7.59353	1.47947e-13	1.02835e-12	19.9215
ENPP2	1.05165	5.42354	7.58781	1.53943e-13	1.06882e-12	19.8825
SLC6A18	1.11016	1.38669	7.58195	1.60321e-13	1.11065e-12	19.8427
CCL18	-1.24456	2.31724	-7.56461	1.80781e-13	1.2441e-12	19.7249
ISLR	-1.04467	2.44553	-7.49413	2.93953e-13	1.96803e-12	19.2482
MMP7	-1.47991	4.0739	-7.46721	3.53576e-13	2.34371e-12	19.0671
CP	-1.47146	4.7643	-7.44765	4.04232e-13	2.66467e-12	18.9359
SLC6A3	1.4872	4.25211	7.41213	5.15164e-13	3.36544e-12	18.6982
HMGCS2	1.36935	2.5207	7.39573	5.76011e-13	3.73778e-12	18.5887
DDC	1.14211	3.69933	7.38961	6.00474e-13	3.8844e-12	18.548
BBOX1	1.26877	5.27544	7.36957	6.88044e-13	4.40427e-12	18.4146
CXCL1	-1.00506	2.05451	-7.30282	1.08034e-12	6.75732e-12	17.9725
ALPL	1.09288	4.25442	7.2027	2.11287e-12	1.28297e-11	17.3155
COL1A1	-1.11625	5.79628	-7.14648	3.0695e-12	1.82353e-11	16.9498
AP000439.2	1.16635	2.61759	7.12098	3.63333e-12	2.13497e-11	16.7848
MT1X	-1.06661	3.9822	-7.09864	4.21013e-12	2.45408e-11	16.6405
LRP2	1.1165	4.38304	6.94187	1.17197e-11	6.46625e-11	15.639
PRIMA1	-1.13173	2.40142	-6.85874	2.00218e-11	1.071e-10	15.1153
FGG	-1.55204	1.63697	-6.85704	2.02413e-11	1.08234e-10	15.1047
TFPI2	-1.05902	3.24842	-6.85578	2.0406e-11	1.09034e-10	15.0968
SLC34A2	-1.30488	2.33349	-6.84791	2.14604e-11	1.14332e-10	15.0475
REN	1.64193	3.4496	6.77781	3.3559e-11	1.74509e-10	14.6106
MFAP4	-1.10876	3.21513	-6.73948	4.27839e-11	2.20354e-10	14.3733
SLC6A13	1.10587	4.60322	6.70462	5.331e-11	2.70641e-10	14.1585
FGB	-1.78343	2.40877	-6.6347	8.26452e-11	4.11248e-10	13.7304
MYEOV	-1.03688	1.94585	-6.63049	8.48462e-11	4.21624e-10	13.7047
NEFL	-1.07384	2.63283	-6.46532	2.35399e-10	1.09956e-09	12.7091
BHMT	1.02599	5.51724	6.462	2.40219e-10	1.12135e-09	12.6893
SPON1	1.17538	2.94086	6.4304	2.91297e-10	1.34172e-09	12.5013
LOX	-1.0196	5.08408	-6.41792	3.14274e-10	1.44344e-09	12.4273
CUBN	1.00648	4.36102	6.28784	6.88542e-10	3.03689e-09	11.663
S100A1	-1.03547	3.57018	-5.98205	4.13214e-09	1.6472e-08	9.91956
KRT223P	-1.02069	2.06491	-5.9808	4.16184e-09	1.65733e-08	9.9126
SLC5A12	1.00803	2.87102	5.90898	6.27261e-09	2.43721e-08	9.51407
SFRP2	-1.16735	2.97324	-5.72999	1.71267e-08	6.28541e-08	8.53933
ALDOB	1.31056	3.49819	5.67629	2.30359e-08	8.29919e-08	8.25198
NAT8	1.28255	7.0486	5.67178	2.36137e-08	8.49475e-08	8.22797
SLC17A3	1.13803	4.90153	5.42506	8.93687e-08	2.97453e-07	6.93968
NPTX2	-1.01882	4.51047	-4.79711	2.11238e-06	5.82968e-06	3.89336
SST	1.07981	2.15779	4.6124	5.03096e-06	1.31748e-05	3.06228
