# Supplementary material for: Characterization of Molecular Heterogeneity Associated With Tumor Microenvironment in Clear Cell Renal Cell Carcinoma to Aid Immunotherapy
Source: Front Cell Dev Biol. 2021 Sep 23;9:736540. doi: 10.3389/fcell.2021.736540 (PMC8495029; doi:10.3389/fcell.2021.736540)
Supplement: Supplementary file 10 [file Table_2.XLSX]

## Sheet: GO
Table S2. GO enrichment analysis result of the DEGs
ONTOLOGY	ID	Description	GeneRatio	BgRatio	pvalue	p.adjust	qvalue	geneID	Count
BP	GO:0006958	complement activation, classical pathway	57/245	137/18670	3.79277e-72	1.18486e-68	9.66558e-69	IGKC/IGLC3/IGLC2/IGLL5/IGHG3/IGKV3-15/IGLV1-44/IGHG1/IGLV3-21/IGKV1-5/IGLV6-57/IGLV1-40/IGHG2/IGKV3-20/IGLV3-1/IGHV3-33/IGHV3-23/IGHV3-30/IGLC7/IGLV1-51/IGHV4-39/IGHV4-34/IGLV3-19/IGHV1-18/IGLV2-23/IGKV1-17/IGHG4/C1R/IGHV3-21/IGHV4-59/IGLV1-47/IGKV3D-20/IGHA1/IGLV2-14/IGHV3-48/IGLV2-8/IGHV1-69D/IGLV3-25/IGHV3-74/IGKV1-12/C1S/IGKV3D-11/IGHV1-24/IGHV4-31/IGHV3-7/IGHV1-69/IGHV3-66/IGLV3-27/IGHV1-58/…	57
BP	GO:0006956	complement activation	60/245	175/18670	7.36577e-70	1.15053e-66	9.38554e-67	IGKC/IGLC3/IGLC2/IGLL5/IGHG3/IGKV3-15/IGLV1-44/IGHG1/IGLV3-21/IGKV1-5/IGLV6-57/IGLV1-40/IGHG2/IGKV3-20/IGLV3-1/IGHV3-33/IGHV3-23/IGHV3-30/IGLC7/IGLV1-51/IGHV4-39/IGHV4-34/IGLV3-19/IGHV1-18/IGLV2-23/IGKV1-17/IGHG4/C1R/IGHV3-21/IGHV4-59/IGLV1-47/IGKV3D-20/IGHA1/IGLV2-14/IGHV3-48/IGLV2-8/IGHV1-69D/IGLV3-25/IGHV3-74/IGKV1-12/C1S/IGKV3D-11/IGHV1-24/IGHV4-31/IGHV3-7/IGHV1-69/IGHV3-66/IGLV3-27/IGHV1-58/…	60
BP	GO:0002455	humoral immune response mediated by circulating immunoglobulin	57/245	150/18670	2.34788e-69	2.44493e-66	1.99446e-66	IGKC/IGLC3/IGLC2/IGLL5/IGHG3/IGKV3-15/IGLV1-44/IGHG1/IGLV3-21/IGKV1-5/IGLV6-57/IGLV1-40/IGHG2/IGKV3-20/IGLV3-1/IGHV3-33/IGHV3-23/IGHV3-30/IGLC7/IGLV1-51/IGHV4-39/IGHV4-34/IGLV3-19/IGHV1-18/IGLV2-23/IGKV1-17/IGHG4/C1R/IGHV3-21/IGHV4-59/IGLV1-47/IGKV3D-20/IGHA1/IGLV2-14/IGHV3-48/IGLV2-8/IGHV1-69D/IGLV3-25/IGHV3-74/IGKV1-12/C1S/IGKV3D-11/IGHV1-24/IGHV4-31/IGHV3-7/IGHV1-69/IGHV3-66/IGLV3-27/IGHV1-58/…	57
BP	GO:0072376	protein activation cascade	61/245	198/18670	9.9987e-68	7.80899e-65	6.37023e-65	IGKC/IGLC3/IGLC2/IGLL5/IGHG3/IGKV3-15/IGLV1-44/IGHG1/IGLV3-21/IGKV1-5/IGLV6-57/IGLV1-40/IGHG2/IGKV3-20/IGLV3-1/IGHV3-33/IGHV3-23/IGHV3-30/IGLC7/IGLV1-51/IGHV4-39/IGHV4-34/IGLV3-19/IGHV1-18/IGLV2-23/IGKV1-17/IGHG4/C1R/IGHV3-21/IGHV4-59/IGLV1-47/IGKV3D-20/IGHA1/IGLV2-14/IGHV3-48/IGLV2-8/IGHV1-69D/IGLV3-25/IGHV3-74/IGKV1-12/C1S/IGKV3D-11/IGHV1-24/IGHV4-31/IGHV3-7/IGHV1-69/IGHV3-66/IGLV3-27/IGHV1-58/…	61
BP	GO:0016064	immunoglobulin mediated immune response	59/245	218/18670	1.18785e-61	7.42168e-59	6.05428e-59	IGKC/IGLC3/IGLC2/IGLL5/IGHG3/IGKV3-15/IGLV1-44/IGHG1/IGLV3-21/IGKV1-5/IGLV6-57/IGLV1-40/IGHG2/IGKV3-20/IGLV3-1/IGHV3-33/IGHV3-23/IGHV3-30/IGLC7/IGLV1-51/IGHV4-39/IGHV4-34/IGLV3-19/IGHV1-18/IGLV2-23/IGKV1-17/IGHG4/C1R/IGHV3-21/IGHV4-59/IGLV1-47/IGKV3D-20/IGHA1/IGLV2-14/IGHV3-48/IGLV2-8/BATF/IGHV1-69D/IGLV3-25/IGHV3-74/IGKV1-12/C1S/IGKV3D-11/IGHV1-24/IGHV4-31/IGHV3-7/IGHV1-69/IGHV3-66/IGLV3-27/IGHV…	59
BP	GO:0019724	B cell mediated immunity	59/245	221/18670	2.94163e-61	1.53161e-58	1.24942e-58	IGKC/IGLC3/IGLC2/IGLL5/IGHG3/IGKV3-15/IGLV1-44/IGHG1/IGLV3-21/IGKV1-5/IGLV6-57/IGLV1-40/IGHG2/IGKV3-20/IGLV3-1/IGHV3-33/IGHV3-23/IGHV3-30/IGLC7/IGLV1-51/IGHV4-39/IGHV4-34/IGLV3-19/IGHV1-18/IGLV2-23/IGKV1-17/IGHG4/C1R/IGHV3-21/IGHV4-59/IGLV1-47/IGKV3D-20/IGHA1/IGLV2-14/IGHV3-48/IGLV2-8/BATF/IGHV1-69D/IGLV3-25/IGHV3-74/IGKV1-12/C1S/IGKV3D-11/IGHV1-24/IGHV4-31/IGHV3-7/IGHV1-69/IGHV3-66/IGLV3-27/IGHV…	59
BP	GO:0030449	regulation of complement activation	47/245	115/18670	7.43362e-59	3.31752e-56	2.70629e-56	IGKC/IGLC3/IGLC2/IGHG3/IGKV3-15/IGLV1-44/IGHG1/IGLV3-21/IGKV1-5/IGLV6-57/IGLV1-40/IGHG2/IGKV3-20/IGLV3-1/IGHV3-33/IGHV3-23/IGHV3-30/IGLC7/IGLV1-51/IGHV4-39/IGHV4-34/IGLV3-19/IGLV2-23/IGKV1-17/IGHG4/C1R/IGHV4-59/IGLV1-47/IGKV3D-20/IGLV2-14/IGHV3-48/IGLV2-8/IGLV3-25/IGKV1-12/C1S/IGKV3D-11/IGHV3-7/IGHV1-69/IGLV3-27/C2/IGKV5-2/F2/C1QB/C1QA/VSIG4/CFH/C3	47
BP	GO:0006959	humoral immune response	67/245	356/18670	8.54908e-59	3.33842e-56	2.72333e-56	IGKC/IGLC3/IGLC2/IGLL5/IGHG3/IGKV3-15/IGLV1-44/IGHG1/IGLV3-21/IGKV1-5/IGLV6-57/IGLV1-40/IGHG2/IGKV3-20/IGLV3-1/IGHV3-33/IGHV3-23/IGHV3-30/IGLC7/IGLV1-51/IGHV4-39/IGHV4-34/IGLV3-19/IGHV1-18/IGLV2-23/IGKV1-17/IGHG4/C1R/IGHV3-21/IGHV4-59/IGLV1-47/IGKV3D-20/IGHA1/IGLV2-14/IGHV3-48/IGLV2-8/IGHV1-69D/IGLV3-25/IGHV3-74/CXCL13/IGKV1-12/C1S/IGKV3D-11/IGHV1-24/IGHV4-31/IGHV3-7/IGHV1-69/IGHV3-66/IGLV3-27/IG…	67
BP	GO:2000257	regulation of protein activation cascade	47/245	116/18670	1.23666e-58	4.29258e-56	3.50169e-56	IGKC/IGLC3/IGLC2/IGHG3/IGKV3-15/IGLV1-44/IGHG1/IGLV3-21/IGKV1-5/IGLV6-57/IGLV1-40/IGHG2/IGKV3-20/IGLV3-1/IGHV3-33/IGHV3-23/IGHV3-30/IGLC7/IGLV1-51/IGHV4-39/IGHV4-34/IGLV3-19/IGLV2-23/IGKV1-17/IGHG4/C1R/IGHV4-59/IGLV1-47/IGKV3D-20/IGLV2-14/IGHV3-48/IGLV2-8/IGLV3-25/IGKV1-12/C1S/IGKV3D-11/IGHV3-7/IGHV1-69/IGLV3-27/C2/IGKV5-2/F2/C1QB/C1QA/VSIG4/CFH/C3	47
BP	GO:0002920	regulation of humoral immune response	48/245	134/18670	9.54483e-57	2.98181e-54	2.43243e-54	IGKC/IGLC3/IGLC2/IGHG3/IGKV3-15/IGLV1-44/IGHG1/IGLV3-21/IGKV1-5/IGLV6-57/IGLV1-40/IGHG2/IGKV3-20/IGLV3-1/IGHV3-33/IGHV3-23/IGHV3-30/IGLC7/IGLV1-51/IGHV4-39/IGHV4-34/IGLV3-19/IGLV2-23/IGKV1-17/IGHG4/C1R/IGHV4-59/IGLV1-47/IGKV3D-20/IGLV2-14/IGHV3-48/IGLV2-8/IGLV3-25/CXCL13/IGKV1-12/C1S/IGKV3D-11/IGHV3-7/IGHV1-69/IGLV3-27/C2/IGKV5-2/F2/C1QB/C1QA/VSIG4/CFH/C3	48
BP	GO:0002673	regulation of acute inflammatory response	50/245	159/18670	8.54964e-56	2.4281e-53	1.98074e-53	IGKC/IGLC3/IGLC2/IGHG3/IGKV3-15/IGLV1-44/IGHG1/IGLV3-21/IGKV1-5/IGLV6-57/IGLV1-40/IGHG2/IGKV3-20/IGLV3-1/IGHV3-33/IGHV3-23/IGHV3-30/IGLC7/IGLV1-51/IGHV4-39/IGHV4-34/IGLV3-19/IGLV2-23/IGKV1-17/IGHG4/C1R/IGHV4-59/IGLV1-47/IGKV3D-20/IGLV2-14/IGHV3-48/IGLV2-8/IGLV3-25/IGKV1-12/C1S/IGKV3D-11/IGHV3-7/IGHV1-69/IL20RB/IGLV3-27/C2/IGKV5-2/EDNRB/F2/C1QB/C1QA/IL6/VSIG4/CFH/C3	50
BP	GO:0002460	adaptive immune response based on somatic recombination of immune receptors built from immunoglobulin superfamily domains	65/245	361/18670	1.18509e-55	3.08517e-53	2.51675e-53	IGKC/IGLC3/IGLC2/IGLL5/IGHG3/IGKV3-15/IGLV1-44/IGHG1/IGLV3-21/IGKV1-5/IGLV6-57/IGLV1-40/IGHG2/IGKV3-20/IGLV3-1/IGHV3-33/IGHV3-23/IGHV3-30/IGLC7/IGLV1-51/IGHV4-39/IGHV4-34/IGLV3-19/IGHV1-18/IGLV2-23/IGKV1-17/IGHG4/C1R/IGHV3-21/IGHV4-59/IGLV1-47/IGKV3D-20/IGHA1/IGLV2-14/IGHV3-48/IGLV2-8/BATF/IGHV1-69D/IGLV3-25/IGHV3-74/CXCL13/IGKV1-12/JAK3/C1S/IGKV3D-11/IGHV1-24/IGHV4-31/IGHV3-7/IGHV1-69/IL20RB/IGH…	65
BP	GO:0002526	acute inflammatory response	55/245	220/18670	2.94347e-55	7.07339e-53	5.77016e-53	IGKC/IGLC3/IGLC2/IGHG3/IGKV3-15/IGLV1-44/IGHG1/IGLV3-21/IGKV1-5/IGLV6-57/IGLV1-40/IGHG2/IGKV3-20/IGLV3-1/IGHV3-33/IGHV3-23/IGHV3-30/IGLC7/IGLV1-51/IGHV4-39/IGHV4-34/SAA1/IGLV3-19/IGLV2-23/IGKV1-17/IGHG4/C1R/IGHV4-59/IGLV1-47/IGKV3D-20/IGLV2-14/IGHV3-48/IGLV2-8/IGLV3-25/IGKV1-12/C1S/IGKV3D-11/IGHV3-7/IGHV1-69/IL20RB/IGLV3-27/SAA2/CEBPB/C2/IGKV5-2/LBP/EDNRB/F2/C1QB/C1QA/IL6/VSIG4/CFH/HP/C3	55
BP	GO:0002449	lymphocyte mediated immunity	62/245	352/18670	2.28481e-52	5.09838e-50	4.15903e-50	IGKC/IGLC3/IGLC2/IGLL5/IGHG3/IGKV3-15/IGLV1-44/IGHG1/IGLV3-21/IGKV1-5/IGLV6-57/IGLV1-40/IGHG2/IGKV3-20/IGLV3-1/IGHV3-33/IGHV3-23/IGHV3-30/IGLC7/IGLV1-51/IGHV4-39/IGHV4-34/IGLV3-19/IGHV1-18/IGLV2-23/IGKV1-17/IGHG4/C1R/IGHV3-21/IGHV4-59/IGLV1-47/IGKV3D-20/IGHA1/IGLV2-14/IGHV3-48/IGLV2-8/BATF/IGHV1-69D/IGLV3-25/IGHV3-74/IGKV1-12/C1S/IGKV3D-11/IGHV1-24/IGHV4-31/IGHV3-7/IGHV1-69/IL20RB/IGHV3-66/IGLV3-…	62
BP	GO:0070613	regulation of protein processing	49/245	180/18670	3.7318e-51	7.7721e-49	6.34013e-49	IGKC/IGLC3/IGLC2/IGHG3/IGKV3-15/IGLV1-44/IGHG1/IGLV3-21/IGKV1-5/IGLV6-57/IGLV1-40/IGHG2/IGKV3-20/IGLV3-1/IGHV3-33/IGHV3-23/IGHV3-30/IGLC7/IGLV1-51/IGHV4-39/IGHV4-34/IGLV3-19/IGLV2-23/IGKV1-17/IGHG4/C1R/IGHV4-59/IGLV1-47/IGKV3D-20/IGLV2-14/IGHV3-48/IGLV2-8/IGLV3-25/IGKV1-12/C1S/IGKV3D-11/IGHV3-7/IGHV1-69/IGLV3-27/C2/IGKV5-2/F2/C1QB/C1QA/VSIG4/CFH/IL1R2/SERPINE1/C3	49
BP	GO:1903317	regulation of protein maturation	49/245	182/18670	6.8577e-51	1.33897e-48	1.09227e-48	IGKC/IGLC3/IGLC2/IGHG3/IGKV3-15/IGLV1-44/IGHG1/IGLV3-21/IGKV1-5/IGLV6-57/IGLV1-40/IGHG2/IGKV3-20/IGLV3-1/IGHV3-33/IGHV3-23/IGHV3-30/IGLC7/IGLV1-51/IGHV4-39/IGHV4-34/IGLV3-19/IGLV2-23/IGKV1-17/IGHG4/C1R/IGHV4-59/IGLV1-47/IGKV3D-20/IGLV2-14/IGHV3-48/IGLV2-8/IGLV3-25/IGKV1-12/C1S/IGKV3D-11/IGHV3-7/IGHV1-69/IGLV3-27/C2/IGKV5-2/F2/C1QB/C1QA/VSIG4/CFH/IL1R2/SERPINE1/C3	49
BP	GO:0050727	regulation of inflammatory response	66/245	485/18670	2.52324e-48	4.63682e-46	3.78252e-46	IGKC/IGLC3/IGLC2/IGHG3/IGKV3-15/IGLV1-44/IGHG1/IGLV3-21/IGKV1-5/IGLV6-57/IGLV1-40/IGHG2/IGKV3-20/IGLV3-1/IGHV3-33/IGHV3-23/IGHV3-30/IGLC7/IGLV1-51/IGHV4-39/IGHV4-34/SAA1/IGLV3-19/IGLV2-23/IGKV1-17/IGHG4/C1R/IGHV4-59/IGLV1-47/IGKV3D-20/IGLV2-14/IGHV3-48/IGLV2-8/IGLV3-25/IGKV1-12/C1S/IGKV3D-11/SLAMF8/IGHV3-7/IGHV1-69/IL20RB/IGLV3-27/SERPINF1/PYCARD/CEBPB/C2/CCL5/IGKV5-2/LBP/EDNRB/AGTR1/GBP5/F2/C1QB…	66
BP	GO:0006909	phagocytosis	56/245	369/18670	1.9916e-43	3.45653e-41	2.81968e-41	IGKC/IGLC3/IGLC2/IGLL5/IGHG3/IGKV3-15/IGLV1-44/IGHG1/IGLV3-21/IGKV1-5/IGLV6-57/IGLV1-40/IGHG2/IGKV3-20/IGLV3-1/IGHV3-33/IGHV3-23/IGHV3-30/IGLC7/IGLV1-51/IGHV4-39/IGHV4-34/IGLV3-19/IGHV1-18/IGLV2-23/IGKV1-17/IGHG4/IGHV3-21/IGHV4-59/IGLV1-47/IGKV3D-20/IGHA1/IGLV2-14/IGHV3-48/IGLV2-8/IGHV1-69D/IGLV3-25/IGHV3-74/IGKV1-12/IGKV3D-11/IGHV1-24/IGHV4-31/IGHV3-7/IGHV1-69/IGHV3-66/IGLV3-27/PYCARD/IGHV1-58/I…	56
BP	GO:0016485	protein processing	53/245	328/18670	1.60353e-42	2.63654e-40	2.15078e-40	IGKC/IGLC3/IGLC2/IGHG3/IGKV3-15/IGLV1-44/IGHG1/IGLV3-21/IGKV1-5/IGLV6-57/IGLV1-40/IGHG2/IGKV3-20/IGLV3-1/IGHV3-33/IGHV3-23/IGHV3-30/IGLC7/IGLV1-51/IGHV4-39/IGHV4-34/IGLV3-19/IGLV2-23/IGKV1-17/IGHG4/C1R/IGHV4-59/IGLV1-47/IGKV3D-20/IGLV2-14/IGHV3-48/IGLV2-8/IGLV3-25/IGKV1-12/C1S/IGKV3D-11/IGHV3-7/IGHV1-69/IGLV3-27/PYCARD/C2/IGKV5-2/F2/C1QB/C1QA/VSIG4/CFH/FGA/IL1R2/SERPINE1/C3/ACE2/REN	53
BP	GO:0002433	immune response-regulating cell surface receptor signaling pathway involved in phagocytosis	38/245	139/18670	9.94781e-40	1.47986e-37	1.2072e-37	IGKC/IGLC3/IGLC2/IGHG3/IGKV3-15/IGLV1-44/IGHG1/IGLV3-21/IGKV1-5/IGLV6-57/IGLV1-40/IGHG2/IGKV3-20/IGLV3-1/IGHV3-33/IGHV3-23/IGHV3-30/IGLC7/IGLV1-51/IGHV4-39/IGHV4-34/IGLV3-19/IGLV2-23/IGKV1-17/IGHG4/IGHV4-59/IGLV1-47/IGKV3D-20/IGLV2-14/IGHV3-48/IGLV2-8/IGLV3-25/IGKV1-12/IGKV3D-11/IGHV3-7/IGHV1-69/IGLV3-27/IGKV5-2	38
BP	GO:0038096	Fc-gamma receptor signaling pathway involved in phagocytosis	38/245	139/18670	9.94781e-40	1.47986e-37	1.2072e-37	IGKC/IGLC3/IGLC2/IGHG3/IGKV3-15/IGLV1-44/IGHG1/IGLV3-21/IGKV1-5/IGLV6-57/IGLV1-40/IGHG2/IGKV3-20/IGLV3-1/IGHV3-33/IGHV3-23/IGHV3-30/IGLC7/IGLV1-51/IGHV4-39/IGHV4-34/IGLV3-19/IGLV2-23/IGKV1-17/IGHG4/IGHV4-59/IGLV1-47/IGKV3D-20/IGLV2-14/IGHV3-48/IGLV2-8/IGLV3-25/IGKV1-12/IGKV3D-11/IGHV3-7/IGHV1-69/IGLV3-27/IGKV5-2	38
BP	GO:0038094	Fc-gamma receptor signaling pathway	38/245	142/18670	2.46971e-39	3.50699e-37	2.86085e-37	IGKC/IGLC3/IGLC2/IGHG3/IGKV3-15/IGLV1-44/IGHG1/IGLV3-21/IGKV1-5/IGLV6-57/IGLV1-40/IGHG2/IGKV3-20/IGLV3-1/IGHV3-33/IGHV3-23/IGHV3-30/IGLC7/IGLV1-51/IGHV4-39/IGHV4-34/IGLV3-19/IGLV2-23/IGKV1-17/IGHG4/IGHV4-59/IGLV1-47/IGKV3D-20/IGLV2-14/IGHV3-48/IGLV2-8/IGLV3-25/IGKV1-12/IGKV3D-11/IGHV3-7/IGHV1-69/IGLV3-27/IGKV5-2	38
BP	GO:0002697	regulation of immune effector process	57/245	458/18670	2.60343e-39	3.53614e-37	2.88463e-37	MZB1/IGKC/IGLC3/IGLC2/IGHG3/IGKV3-15/IGLV1-44/IGHG1/IGLV3-21/IGKV1-5/IGLV6-57/IGLV1-40/IGHG2/IGKV3-20/IGLV3-1/IGHV3-33/IGHV3-23/IGHV3-30/IGLC7/IGLV1-51/IGHV4-39/IGHV4-34/IGLV3-19/IGLV2-23/IGKV1-17/IGHG4/C1R/IGHV4-59/IGLV1-47/IGKV3D-20/IGLV2-14/IGHV3-48/IGLV2-8/IGLV3-25/IGKV1-12/JAK3/C1S/IGKV3D-11/SLAMF8/IGHV3-7/IGHV1-69/IL20RB/RAC2/IGLV3-27/PYCARD/C2/IGKV5-2/LBP/CCL19/LAG3/F2/C1QB/C1QA/IL6/VSIG4/…	57
BP	GO:0002431	Fc receptor mediated stimulatory signaling pathway	38/245	145/18670	5.99219e-39	7.79983e-37	6.36276e-37	IGKC/IGLC3/IGLC2/IGHG3/IGKV3-15/IGLV1-44/IGHG1/IGLV3-21/IGKV1-5/IGLV6-57/IGLV1-40/IGHG2/IGKV3-20/IGLV3-1/IGHV3-33/IGHV3-23/IGHV3-30/IGLC7/IGLV1-51/IGHV4-39/IGHV4-34/IGLV3-19/IGLV2-23/IGKV1-17/IGHG4/IGHV4-59/IGLV1-47/IGKV3D-20/IGLV2-14/IGHV3-48/IGLV2-8/IGLV3-25/IGKV1-12/IGKV3D-11/IGHV3-7/IGHV1-69/IGLV3-27/IGKV5-2	38
BP	GO:0051604	protein maturation	53/245	397/18670	4.38481e-38	5.47926e-36	4.46974e-36	IGKC/IGLC3/IGLC2/IGHG3/IGKV3-15/IGLV1-44/IGHG1/IGLV3-21/IGKV1-5/IGLV6-57/IGLV1-40/IGHG2/IGKV3-20/IGLV3-1/IGHV3-33/IGHV3-23/IGHV3-30/IGLC7/IGLV1-51/IGHV4-39/IGHV4-34/IGLV3-19/IGLV2-23/IGKV1-17/IGHG4/C1R/IGHV4-59/IGLV1-47/IGKV3D-20/IGLV2-14/IGHV3-48/IGLV2-8/IGLV3-25/IGKV1-12/C1S/IGKV3D-11/IGHV3-7/IGHV1-69/IGLV3-27/PYCARD/C2/IGKV5-2/F2/C1QB/C1QA/VSIG4/CFH/FGA/IL1R2/SERPINE1/C3/ACE2/REN	53
BP	GO:0006910	phagocytosis, recognition	30/245	84/18670	1.64665e-35	1.97851e-33	1.61398e-33	IGKC/IGLC3/IGLC2/IGLL5/IGHG3/IGHG1/IGHG2/IGHV3-33/IGHV3-23/IGHV3-30/IGLC7/IGHV4-39/IGHV4-34/IGHV1-18/IGHG4/IGHV3-21/IGHV4-59/IGHA1/IGHV3-48/IGHV1-69D/IGHV3-74/IGHV1-24/IGHV4-31/IGHV3-7/IGHV1-69/IGHV3-66/IGHV1-58/IGHV1-3/TRBC2/IGHV4-4	30
BP	GO:0002429	immune response-activating cell surface receptor signaling pathway	54/245	473/18670	3.25883e-35	3.77058e-33	3.07588e-33	IGKC/IGLC3/IGLC2/IGLL5/IGHG3/IGKV3-15/IGLV1-44/IGHG1/CD79A/IGLV3-21/IGKV1-5/IGLV6-57/IGLV1-40/IGHG2/IGKV3-20/IGLV3-1/IGHV3-33/IGHV3-23/IGHV3-30/IGLC7/IGLV1-51/IGHV4-39/IGHV4-34/IGLV3-19/IGHV1-18/IGLV2-23/IGKV1-17/IGHG4/IGHV3-21/IGHV4-59/IGLV1-47/IGKV3D-20/IGHA1/IGLV2-14/IGHV3-48/IGLV2-8/IGHV1-69D/IGLV3-25/IGHV3-74/IGKV1-12/IGKV3D-11/IGHV1-24/CARD11/IGHV4-31/IGHV3-7/IGHV1-69/IGHV3-66/IGLV3-27/IGHV…	54
BP	GO:0050900	leukocyte migration	54/245	499/18670	5.3104e-34	5.92488e-32	4.83326e-32	IGKC/IGLC3/IGLC2/IGKV3-15/IGLV1-44/IGLV3-21/IGKV1-5/IGLV6-57/IGLV1-40/IGKV3-20/IGLV3-1/IGHV3-33/IGHV3-23/IGHV3-30/IGLC7/IGLV1-51/IGHV4-39/IGHV4-34/SAA1/IGLV3-19/IGLV2-23/IGKV1-17/IGHV4-59/IGLV1-47/IGKV3D-20/IGHA1/IGLV2-14/IGHV3-48/IGLV2-8/IGLV3-25/CXCL13/IGKV1-12/IGKV3D-11/SLAMF8/IGHV3-7/IGHV1-69/RAC2/IGLV3-27/PYCARD/CD44/PDGFD/CXCR3/CCL5/IGKV5-2/LBP/CCL19/EDNRB/F2/IL6/SLC7A5/MDK/SERPINE1/CXCL1/C…	54
BP	GO:0006898	receptor-mediated endocytosis	45/245	316/18670	1.54815e-33	1.66773e-31	1.36046e-31	IGKC/IGLC3/IGLC2/IGKV3-15/IGLV1-44/IGLV3-21/IGKV1-5/IGLV6-57/IGLV1-40/IGKV3-20/IGLV3-1/IGHV3-33/IGHV3-23/IGHV3-30/IGLC7/IGLV1-51/IGHV4-39/IGHV4-34/SAA1/IGLV3-19/IGLV2-23/IGKV1-17/IGHV4-59/IGLV1-47/IGKV3D-20/IGHA1/IGLV2-14/IGHV3-48/IGLV2-8/IGLV3-25/IGKV1-12/IGKV3D-11/IGHV3-7/IGHV1-69/IGLV3-27/IGKV5-2/APOL1/CCL19/APOC1/SERPINE1/HP/APOE/C3/LRP2/CUBN	45
BP	GO:0050871	positive regulation of B cell activation	34/245	142/18670	2.00017e-33	2.08284e-31	1.69909e-31	IGKC/IGLC3/IGLC2/IGLL5/IGHG3/IGHG1/IGHG2/IGHV3-33/IGHV3-23/IGHV3-30/IGLC7/IGHV4-39/IGHV4-34/IGHV1-18/IGHG4/IGHV3-21/IGHV4-59/IGHA1/IGHV3-48/IGHV1-69D/IGHV3-74/IGHV1-24/CARD11/IGHV4-31/IGHV3-7/IGHV1-69/IGHV3-66/IGHV1-58/TNFSF13B/IGHV1-3/CD27/TRBC2/IGHV4-4/IL6	34
BP	GO:0038095	Fc-epsilon receptor signaling pathway	35/245	169/18670	5.13103e-32	5.17075e-30	4.21807e-30	IGKC/IGLC3/IGLC2/IGKV3-15/IGLV1-44/IGLV3-21/IGKV1-5/IGLV6-57/IGLV1-40/IGKV3-20/IGLV3-1/IGHV3-33/IGHV3-23/IGHV3-30/IGLC7/IGLV1-51/IGHV4-39/IGHV4-34/IGLV3-19/IGLV2-23/IGKV1-17/IGHV4-59/IGLV1-47/IGKV3D-20/IGLV2-14/IGHV3-48/IGLV2-8/IGLV3-25/IGKV1-12/IGKV3D-11/CARD11/IGHV3-7/IGHV1-69/IGLV3-27/IGKV5-2	35
BP	GO:0050864	regulation of B cell activation	36/245	184/18670	5.63274e-32	5.49896e-30	4.48581e-30	MZB1/IGKC/IGLC3/IGLC2/IGLL5/IGHG3/IGHG1/IGHG2/IGHV3-33/IGHV3-23/IGHV3-30/IGLC7/IGHV4-39/IGHV4-34/IGHV1-18/IGHG4/IGHV3-21/IGHV4-59/IGHA1/IGHV3-48/IGHV1-69D/IGHV3-74/IGHV1-24/SLAMF8/CARD11/IGHV4-31/IGHV3-7/IGHV1-69/IGHV3-66/IGHV1-58/TNFSF13B/IGHV1-3/CD27/TRBC2/IGHV4-4/IL6	36
BP	GO:0006911	phagocytosis, engulfment	31/245	118/18670	6.56434e-32	6.21424e-30	5.0693e-30	IGKC/IGLC3/IGLC2/IGLL5/IGHG3/IGHG1/IGHG2/IGHV3-33/IGHV3-23/IGHV3-30/IGLC7/IGHV4-39/IGHV4-34/IGHV1-18/IGHG4/IGHV3-21/IGHV4-59/IGHA1/IGHV3-48/IGHV1-69D/IGHV3-74/IGHV1-24/IGHV4-31/IGHV3-7/IGHV1-69/IGHV3-66/IGHV1-58/IGHV1-3/TRBC2/IGHV4-4/C3	31
BP	GO:0038093	Fc receptor signaling pathway	39/245	241/18670	2.83738e-31	2.60705e-29	2.12672e-29	IGKC/IGLC3/IGLC2/IGHG3/IGKV3-15/IGLV1-44/IGHG1/IGLV3-21/IGKV1-5/IGLV6-57/IGLV1-40/IGHG2/IGKV3-20/IGLV3-1/IGHV3-33/IGHV3-23/IGHV3-30/IGLC7/IGLV1-51/IGHV4-39/IGHV4-34/IGLV3-19/IGLV2-23/IGKV1-17/IGHG4/IGHV4-59/IGLV1-47/IGKV3D-20/IGLV2-14/IGHV3-48/IGLV2-8/IGLV3-25/IGKV1-12/IGKV3D-11/CARD11/IGHV3-7/IGHV1-69/IGLV3-27/IGKV5-2	39
BP	GO:0002377	immunoglobulin production	36/245	193/18670	3.41717e-31	3.05007e-29	2.48811e-29	MZB1/IGKC/IGKV3-15/IGLV1-44/IGLV3-21/IGKV1-5/IGLV6-57/IGLV1-40/IGKV3-20/IGLV3-1/IGLV1-51/IGLV3-19/IGLV4-69/IGLV2-23/IGKV1-17/IGLV1-47/IGKV3D-20/IGKV1-6/IGLV2-14/IGLV2-8/BATF/IGKV1-9/IGLV3-25/IGKV1-8/IGKV1-12/IGKV3D-11/CARD11/IGLV3-10/IGKV2D-29/IGKV3D-15/IGLV3-27/IGLV2-18/TNFSF13B/IGLV9-49/IGKV5-2/IL6	36
BP	GO:0099024	plasma membrane invagination	31/245	127/18670	8.11044e-31	7.03806e-29	5.74134e-29	IGKC/IGLC3/IGLC2/IGLL5/IGHG3/IGHG1/IGHG2/IGHV3-33/IGHV3-23/IGHV3-30/IGLC7/IGHV4-39/IGHV4-34/IGHV1-18/IGHG4/IGHV3-21/IGHV4-59/IGHA1/IGHV3-48/IGHV1-69D/IGHV3-74/IGHV1-24/IGHV4-31/IGHV3-7/IGHV1-69/IGHV3-66/IGHV1-58/IGHV1-3/TRBC2/IGHV4-4/C3	31
BP	GO:0050853	B cell receptor signaling pathway	31/245	129/18670	1.3775e-30	1.16306e-28	9.48773e-29	IGKC/IGLC3/IGLC2/IGLL5/IGHG3/IGHG1/CD79A/IGHG2/IGHV3-33/IGHV3-23/IGHV3-30/IGLC7/IGHV4-39/IGHV4-34/IGHV1-18/IGHG4/IGHV3-21/IGHV4-59/IGHA1/IGHV3-48/IGHV1-69D/IGHV3-74/IGHV1-24/IGHV4-31/IGHV3-7/IGHV1-69/IGHV3-66/IGHV1-58/IGHV1-3/TRBC2/IGHV4-4	31
BP	GO:0010324	membrane invagination	31/245	135/18670	6.37499e-30	5.24091e-28	4.2753e-28	IGKC/IGLC3/IGLC2/IGLL5/IGHG3/IGHG1/IGHG2/IGHV3-33/IGHV3-23/IGHV3-30/IGLC7/IGHV4-39/IGHV4-34/IGHV1-18/IGHG4/IGHV3-21/IGHV4-59/IGHA1/IGHV3-48/IGHV1-69D/IGHV3-74/IGHV1-24/IGHV4-31/IGHV3-7/IGHV1-69/IGHV3-66/IGHV1-58/IGHV1-3/TRBC2/IGHV4-4/C3	31
BP	GO:0042742	defense response to bacterium	42/245	330/18670	2.85092e-29	2.28366e-27	1.86291e-27	IGKC/IGLC3/IGLC2/IGLL5/IGHG3/IGHG1/IGHG2/IGKV3-20/IGHV3-33/IGHV3-23/IGHV3-30/IGLC7/IGHV4-39/IGHV4-34/IGHV1-18/IGHG4/IGHV3-21/IGHV4-59/IGHA1/IGHV3-48/IGHV1-69D/IGHV3-74/CXCL13/IGHV1-24/SLAMF8/IGHV4-31/IGHV3-7/IGHV1-69/IGHV3-66/PYCARD/IGHV1-58/IGHV1-3/CEBPB/TRBC2/IGHV4-4/LBP/SLPI/F2/IL6/FGA/SERPINE1/HP	42
BP	GO:0051249	regulation of lymphocyte activation	47/245	485/18670	2.12147e-27	1.65687e-25	1.3516e-25	MZB1/IGKC/IGLC3/IGLC2/IGLL5/IGHG3/IGHG1/IGHG2/IGHV3-33/IGHV3-23/IGHV3-30/IGLC7/IGHV4-39/IGHV4-34/IGHV1-18/IGHG4/IGHV3-21/IGHV4-59/IGHA1/IGHV3-48/IGHV1-69D/IGHV3-74/JAK3/IGHV1-24/SLAMF8/CARD11/IGHV4-31/IGHV3-7/IGHV1-69/IL20RB/RAC2/IGHV3-66/PYCARD/IGHV1-58/TNFSF13B/IGHV1-3/CEBPB/CD27/TRBC2/IGHV4-4/CCL5/CCL19/PDCD1/LAG3/IL6/VSIG4/MDK	47
BP	GO:0042113	B cell activation	39/245	310/18670	5.22156e-27	3.97858e-25	3.24555e-25	MZB1/IGKC/IGLC3/IGLC2/IGLL5/IGHG3/IGHG1/CD79A/IGHG2/IGHV3-33/IGHV3-23/IGHV3-30/IGLC7/IGHV4-39/IGHV4-34/IGHV1-18/IGHG4/IGHV3-21/IGHV4-59/IGHA1/IGHV3-48/BATF/IGHV1-69D/IGHV3-74/JAK3/IGHV1-24/SLAMF8/CARD11/IGHV4-31/IGHV3-7/IGHV1-69/IGHV3-66/IGHV1-58/TNFSF13B/IGHV1-3/CD27/TRBC2/IGHV4-4/IL6	39
BP	GO:0051251	positive regulation of lymphocyte activation	40/245	334/18670	7.40359e-27	5.50686e-25	4.49225e-25	IGKC/IGLC3/IGLC2/IGLL5/IGHG3/IGHG1/IGHG2/IGHV3-33/IGHV3-23/IGHV3-30/IGLC7/IGHV4-39/IGHV4-34/IGHV1-18/IGHG4/IGHV3-21/IGHV4-59/IGHA1/IGHV3-48/IGHV1-69D/IGHV3-74/JAK3/IGHV1-24/CARD11/IGHV4-31/IGHV3-7/IGHV1-69/IGHV3-66/PYCARD/IGHV1-58/TNFSF13B/IGHV1-3/CD27/TRBC2/IGHV4-4/CCL5/CCL19/PDCD1/IL6/MDK	40
BP	GO:0002440	production of molecular mediator of immune response	37/245	286/18670	4.35911e-26	3.16694e-24	2.58345e-24	MZB1/IGKC/IGKV3-15/IGLV1-44/IGLV3-21/IGKV1-5/IGLV6-57/IGLV1-40/IGKV3-20/IGLV3-1/IGLV1-51/IGLV3-19/IGLV4-69/IGLV2-23/IGKV1-17/IGLV1-47/IGKV3D-20/IGKV1-6/IGLV2-14/IGLV2-8/BATF/IGKV1-9/IGLV3-25/IGKV1-8/IGKV1-12/JAK3/IGKV3D-11/CARD11/IGLV3-10/IGKV2D-29/IGKV3D-15/IGLV3-27/IGLV2-18/TNFSF13B/IGLV9-49/IGKV5-2/IL6	37
BP	GO:0002696	positive regulation of leukocyte activation	41/245	380/18670	9.92099e-26	7.0439e-24	5.7461e-24	IGKC/IGLC3/IGLC2/IGLL5/IGHG3/IGHG1/IGHG2/IGHV3-33/IGHV3-23/IGHV3-30/IGLC7/IGHV4-39/IGHV4-34/IGHV1-18/IGHG4/IGHV3-21/IGHV4-59/IGHA1/IGHV3-48/IGHV1-69D/IGHV3-74/JAK3/IGHV1-24/CARD11/IGHV4-31/IGHV3-7/IGHV1-69/IGHV3-66/PYCARD/IGHV1-58/TNFSF13B/IGHV1-3/CD27/TRBC2/IGHV4-4/CCL5/LBP/CCL19/PDCD1/IL6/MDK	41
BP	GO:0050867	positive regulation of cell activation	41/245	394/18670	4.07566e-25	2.82942e-23	2.30811e-23	IGKC/IGLC3/IGLC2/IGLL5/IGHG3/IGHG1/IGHG2/IGHV3-33/IGHV3-23/IGHV3-30/IGLC7/IGHV4-39/IGHV4-34/IGHV1-18/IGHG4/IGHV3-21/IGHV4-59/IGHA1/IGHV3-48/IGHV1-69D/IGHV3-74/JAK3/IGHV1-24/CARD11/IGHV4-31/IGHV3-7/IGHV1-69/IGHV3-66/PYCARD/IGHV1-58/TNFSF13B/IGHV1-3/CD27/TRBC2/IGHV4-4/CCL5/LBP/CCL19/PDCD1/IL6/MDK	41
BP	GO:0008037	cell recognition	32/245	215/18670	1.38922e-24	9.4346e-23	7.69633e-23	IGKC/IGLC3/IGLC2/IGLL5/IGHG3/IGHG1/IGHG2/IGHV3-33/IGHV3-23/IGHV3-30/IGLC7/IGHV4-39/IGHV4-34/IGHV1-18/IGHG4/IGHV3-21/IGHV4-59/IGHA1/IGHV3-48/IGHV1-69D/IGHV3-74/IGHV1-24/IGHV4-31/IGHV3-7/IGHV1-69/IGHV3-66/IGHV1-58/IGHV1-3/TRBC2/IGHV4-4/CCL19/PAEP	32
BP	GO:0050851	antigen receptor-mediated signaling pathway	33/245	316/18670	2.25495e-20	1.49883e-18	1.22268e-18	IGKC/IGLC3/IGLC2/IGLL5/IGHG3/IGHG1/CD79A/IGHG2/IGHV3-33/IGHV3-23/IGHV3-30/IGLC7/IGHV4-39/IGHV4-34/IGHV1-18/IGHG4/IGHV3-21/IGHV4-59/IGHA1/IGHV3-48/IGHV1-69D/IGHV3-74/IGHV1-24/CARD11/IGHV4-31/IGHV3-7/IGHV1-69/IGHV3-66/IGHV1-58/IGHV1-3/TRBC2/IGHV4-4/BTNL9	33
BP	GO:0015711	organic anion transport	27/245	482/18670	2.36046e-10	1.53627e-08	1.25322e-08	PLTP/SLC38A5/AQP9/SLC27A2/SLC5A8/CA4/SLC7A5/SLC16A12/AQP1/SLC16A9/APOC1/SLC6A19/SLC10A2/SLC3A1/SLC22A11/SLC22A12/CYP4A11/APOE/FABP4/SLC22A6/SLC17A4/ACE2/SLC6A18/LRP2/SLC6A13/SLC5A12/SLC17A3	27
BP	GO:0015849	organic acid transport	21/245	333/18670	3.27385e-09	2.0455e-07	1.66863e-07	SLC38A5/AQP9/SLC27A2/SLC5A8/SLC7A5/SLC16A12/SLC16A9/SLC6A19/SLC10A2/SLC3A1/CYP4A11/APOE/FABP4/SLC22A6/SLC17A4/ACE2/SLC6A18/LRP2/SLC6A13/SLC5A12/SLC17A3	21
BP	GO:0046942	carboxylic acid transport	21/245	333/18670	3.27385e-09	2.0455e-07	1.66863e-07	SLC38A5/AQP9/SLC27A2/SLC5A8/SLC7A5/SLC16A12/SLC16A9/SLC6A19/SLC10A2/SLC3A1/CYP4A11/APOE/FABP4/SLC22A6/SLC17A4/ACE2/SLC6A18/LRP2/SLC6A13/SLC5A12/SLC17A3	21
BP	GO:0006953	acute-phase response	8/245	47/18670	1.58604e-07	9.71526e-06	7.92528e-06	SAA1/SAA2/CEBPB/LBP/EDNRB/F2/IL6/HP	8
BP	GO:0043062	extracellular structure organization	21/245	422/18670	1.93215e-07	1.16078e-05	9.46912e-06	PLTP/TMEM38B/CD44/NTN4/LAMB3/AGTR1/TIMP1/IL6/TGFBI/MMP9/FMOD/KDR/APOC1/FGA/SERPINE1/CYP1B1/APOE/LUM/MMP7/COL1A1/SFRP2	21
BP	GO:0045861	negative regulation of proteolysis	19/245	363/18670	3.51033e-07	2.06911e-05	1.68789e-05	DERL3/RARRES1/SERPINF1/CD44/CD27/PI3/SLPI/TIMP1/F2/MMP9/VSIG4/AQP1/IL1R2/SERPINE1/SPOCK1/SPINK13/C3/TFPI2/SFRP2	19
BP	GO:0003014	renal system process	11/245	120/18670	5.23696e-07	3.02968e-05	2.47148e-05	IGKV3-20/IGHA1/NPR3/EDNRB/AGTR1/HSD11B2/ADCY5/AQP1/CYP4A11/SLC22A6/REN	11
BP	GO:0060326	cell chemotaxis	17/245	304/18670	5.93543e-07	3.37133e-05	2.75018e-05	SAA1/CXCL13/SLAMF8/RAC2/SAA2/PDGFD/CXCR3/CCL5/LBP/CCL19/EDNRB/AGTR1/IL6/MDK/KDR/SERPINE1/CXCL1	17
BP	GO:0010951	negative regulation of endopeptidase activity	15/245	250/18670	1.1562e-06	6.44995e-05	5.26158e-05	RARRES1/SERPINF1/CD44/CD27/PI3/SLPI/TIMP1/MMP9/AQP1/SERPINE1/SPOCK1/SPINK13/C3/TFPI2/SFRP2	15
BP	GO:0032103	positive regulation of response to external stimulus	17/245	323/18670	1.37054e-06	7.51153e-05	6.12757e-05	CXCL13/RAC2/LY96/PDGFD/CEBPB/CCL5/LBP/CCL19/AGTR1/GBP5/F2/IL6/MDK/KDR/SERPINE1/FABP4/C3	17
BP	GO:0010466	negative regulation of peptidase activity	15/245	262/18670	2.07306e-06	0.000111659	9.10867e-05	RARRES1/SERPINF1/CD44/CD27/PI3/SLPI/TIMP1/MMP9/AQP1/SERPINE1/SPOCK1/SPINK13/C3/TFPI2/SFRP2	15
BP	GO:0097529	myeloid leukocyte migration	13/245	210/18670	4.29892e-06	0.000227624	0.000185686	SAA1/CXCL13/SLAMF8/RAC2/PDGFD/CCL5/LBP/CCL19/EDNRB/IL6/MDK/SERPINE1/CXCL1	13
BP	GO:0002532	production of molecular mediator involved in inflammatory response	8/245	72/18670	4.55194e-06	0.000237004	0.000193337	SLAMF8/PYCARD/LBP/ALOX5/GBP5/F2/IL1R2/SERPINE1	8
BP	GO:0044242	cellular lipid catabolic process	13/245	217/18670	6.14808e-06	0.000314862	0.000256851	ACAA2/ACAT1/SLC27A2/ACADL/GBA3/HAO2/APOC1/PCK1/CYP1B1/CYP4A11/APOE/FABP4/ENPP2	13
BP	GO:0022407	regulation of cell-cell adhesion	18/245	403/18670	6.73172e-06	0.000339192	0.000276697	CXCL13/JAK3/CARD11/IL20RB/PYCARD/TNFSF13B/CD44/CEBPB/CD27/CCL5/CCL19/EFNA5/PDCD1/LAG3/IL6/VSIG4/MDK/FGA	18
BP	GO:0042129	regulation of T cell proliferation	11/245	156/18670	6.93573e-06	0.000343924	0.000280558	JAK3/CARD11/IL20RB/RAC2/PYCARD/TNFSF13B/CEBPB/CCL5/CCL19/IL6/VSIG4	11
BP	GO:0002687	positive regulation of leukocyte migration	10/245	128/18670	7.37857e-06	0.000360167	0.000293808	CXCL13/RAC2/PYCARD/PDGFD/CCL5/LBP/CCL19/IL6/MDK/SERPINE1	10
BP	GO:0030198	extracellular matrix organization	17/245	368/18670	7.86378e-06	0.000377945	0.000308311	TMEM38B/CD44/NTN4/LAMB3/TIMP1/IL6/TGFBI/MMP9/FMOD/KDR/FGA/SERPINE1/CYP1B1/LUM/MMP7/COL1A1/SFRP2	17
BP	GO:0030595	leukocyte chemotaxis	13/245	224/18670	8.66771e-06	0.000410272	0.000334682	SAA1/CXCL13/SLAMF8/RAC2/CXCR3/CCL5/LBP/CCL19/EDNRB/IL6/MDK/SERPINE1/CXCL1	13
BP	GO:0015718	monocarboxylic acid transport	11/245	162/18670	9.93998e-06	0.00046347	0.000378079	AQP9/SLC27A2/SLC5A8/SLC16A12/SLC16A9/SLC10A2/CYP4A11/APOE/FABP4/SLC6A13/SLC5A12	11
BP	GO:0007159	leukocyte cell-cell adhesion	16/245	337/18670	1.04037e-05	0.000477958	0.000389897	JAK3/CARD11/IL20RB/RAC2/PYCARD/TNFSF13B/CD44/CEBPB/CD27/CCL5/CCL19/PDCD1/LAG3/IL6/VSIG4/MDK	16
BP	GO:0002685	regulation of leukocyte migration	12/245	196/18670	1.12797e-05	0.000510694	0.000416601	CXCL13/SLAMF8/RAC2/PYCARD/PDGFD/CXCR3/CCL5/LBP/CCL19/IL6/MDK/SERPINE1	12
BP	GO:0050921	positive regulation of chemotaxis	10/245	135/18670	1.18243e-05	0.000513044	0.000418518	CXCL13/RAC2/PDGFD/CCL5/LBP/CCL19/IL6/MDK/KDR/SERPINE1	10
BP	GO:1903825	organic acid transmembrane transport	10/245	135/18670	1.18243e-05	0.000513044	0.000418518	SLC38A5/AQP9/SLC5A8/SLC7A5/SLC16A12/SLC6A19/SLC3A1/SLC6A18/LRP2/SLC5A12	10
BP	GO:1905039	carboxylic acid transmembrane transport	10/245	135/18670	1.18243e-05	0.000513044	0.000418518	SLC38A5/AQP9/SLC5A8/SLC7A5/SLC16A12/SLC6A19/SLC3A1/SLC6A18/LRP2/SLC5A12	10
BP	GO:1903037	regulation of leukocyte cell-cell adhesion	15/245	304/18670	1.25418e-05	0.000536721	0.000437834	JAK3/CARD11/IL20RB/PYCARD/TNFSF13B/CD44/CEBPB/CD27/CCL5/CCL19/PDCD1/LAG3/IL6/VSIG4/MDK	15
BP	GO:0050863	regulation of T cell activation	15/245	314/18670	1.83546e-05	0.0007648	0.00062389	JAK3/CARD11/IL20RB/RAC2/PYCARD/TNFSF13B/CEBPB/CD27/CCL5/CCL19/PDCD1/LAG3/IL6/VSIG4/MDK	15
BP	GO:0002690	positive regulation of leukocyte chemotaxis	8/245	87/18670	1.87672e-05	0.0007648	0.00062389	CXCL13/RAC2/CCL5/LBP/CCL19/IL6/MDK/SERPINE1	8
BP	GO:0016322	neuron remodeling	4/245	13/18670	1.88507e-05	0.0007648	0.00062389	NTN4/C1QL1/C1QA/C3	4
BP	GO:0046415	urate metabolic process	4/245	13/18670	1.88507e-05	0.0007648	0.00062389	SLC16A9/SLC22A11/SLC22A12/SLC17A3	4
BP	GO:0002688	regulation of leukocyte chemotaxis	9/245	114/18670	1.95085e-05	0.00078134	0.000637383	CXCL13/SLAMF8/RAC2/CCL5/LBP/CCL19/IL6/MDK/SERPINE1	9
BP	GO:0050670	regulation of lymphocyte proliferation	12/245	208/18670	2.04504e-05	0.000808695	0.000659698	MZB1/JAK3/CARD11/IL20RB/RAC2/PYCARD/TNFSF13B/CEBPB/CCL5/CCL19/IL6/VSIG4	12
BP	GO:0032944	regulation of mononuclear cell proliferation	12/245	209/18670	2.14475e-05	0.000837527	0.000683217	MZB1/JAK3/CARD11/IL20RB/RAC2/PYCARD/TNFSF13B/CEBPB/CCL5/CCL19/IL6/VSIG4	12
BP	GO:1990266	neutrophil migration	9/245	118/18670	2.57154e-05	0.000991788	0.000809057	SAA1/CXCL13/SLAMF8/RAC2/CCL5/LBP/CCL19/MDK/CXCL1	9
BP	GO:0042098	T cell proliferation	11/245	184/18670	3.26907e-05	0.00124543	0.00101597	JAK3/CARD11/IL20RB/RAC2/PYCARD/TNFSF13B/CEBPB/CCL5/CCL19/IL6/VSIG4	11
BP	GO:0022409	positive regulation of cell-cell adhesion	13/245	255/18670	3.41336e-05	0.00128474	0.00104803	CXCL13/JAK3/CARD11/PYCARD/TNFSF13B/CD44/CD27/CCL5/CCL19/PDCD1/IL6/MDK/FGA	13
BP	GO:0070663	regulation of leukocyte proliferation	12/245	222/18670	3.883e-05	0.00144411	0.00117804	MZB1/JAK3/CARD11/IL20RB/RAC2/PYCARD/TNFSF13B/CEBPB/CCL5/CCL19/IL6/VSIG4	12
BP	GO:0070661	leukocyte proliferation	14/245	298/18670	4.19204e-05	0.0015407	0.00125683	MZB1/CD79A/JAK3/CARD11/IL20RB/RAC2/PYCARD/TNFSF13B/NPR3/CEBPB/CCL5/CCL19/IL6/VSIG4	14
BP	GO:0052548	regulation of endopeptidase activity	17/245	425/18670	4.9333e-05	0.00179205	0.00146187	RARRES1/SERPINF1/PYCARD/CD44/CD27/PI3/MAPT/SLPI/TIMP1/MMP9/AQP1/SERPINE1/SPOCK1/SPINK13/C3/TFPI2/SFRP2	17
BP	GO:0034433	steroid esterification	4/245	17/18670	6.02057e-05	0.00208981	0.00170477	ACAT1/AGTR1/APOC1/APOE	4
BP	GO:0034434	sterol esterification	4/245	17/18670	6.02057e-05	0.00208981	0.00170477	ACAT1/AGTR1/APOC1/APOE	4
BP	GO:0034435	cholesterol esterification	4/245	17/18670	6.02057e-05	0.00208981	0.00170477	ACAT1/AGTR1/APOC1/APOE	4
BP	GO:0060263	regulation of respiratory burst	4/245	17/18670	6.02057e-05	0.00208981	0.00170477	IGHA1/SLAMF8/RAC2/LBP	4
BP	GO:0046651	lymphocyte proliferation	13/245	272/18670	6.62055e-05	0.00227281	0.00185406	MZB1/CD79A/JAK3/CARD11/IL20RB/RAC2/PYCARD/TNFSF13B/CEBPB/CCL5/CCL19/IL6/VSIG4	13
BP	GO:0030593	neutrophil chemotaxis	8/245	104/18670	6.83309e-05	0.00232028	0.00189278	SAA1/CXCL13/RAC2/CCL5/LBP/CCL19/MDK/CXCL1	8
BP	GO:0032943	mononuclear cell proliferation	13/245	274/18670	7.13131e-05	0.00239551	0.00195415	MZB1/CD79A/JAK3/CARD11/IL20RB/RAC2/PYCARD/TNFSF13B/CEBPB/CCL5/CCL19/IL6/VSIG4	13
BP	GO:0048871	multicellular organismal homeostasis	18/245	485/18670	7.76721e-05	0.00258136	0.00210576	IGKC/IGHG3/IGHA1/IL20RB/RAC2/NPR3/CEBPB/EDNRB/ADCY5/IL6/ACADL/AQP1/GATM/G0S2/CYP4A11/FABP4/PDK4/CUBN	18
BP	GO:0010876	lipid localization	16/245	400/18670	8.22961e-05	0.00270624	0.00220763	PLTP/AQP9/SLC27A2/APOL1/LBP/AGTR1/SLC5A8/IL6/APOLD1/APOC1/SLC10A2/CYP4A11/APOE/FABP4/C3/REN	16
BP	GO:0045785	positive regulation of cell adhesion	16/245	403/18670	8.97787e-05	0.00292155	0.00238327	SAA1/CXCL13/JAK3/CARD11/PYCARD/TNFSF13B/CD44/CD27/CCL5/CCL19/PDCD1/IL6/MDK/KDR/FGA/SFRP2	16
BP	GO:1902622	regulation of neutrophil migration	5/245	36/18670	0.000101016	0.00325335	0.00265394	SLAMF8/RAC2/LBP/CCL19/MDK	5
BP	GO:0097530	granulocyte migration	9/245	141/18670	0.000103665	0.0033046	0.00269575	SAA1/CXCL13/SLAMF8/RAC2/CCL5/LBP/CCL19/MDK/CXCL1	9
BP	GO:0052547	regulation of peptidase activity	17/245	452/18670	0.000104741	0.00330517	0.00269621	RARRES1/SERPINF1/PYCARD/CD44/CD27/PI3/MAPT/SLPI/TIMP1/MMP9/AQP1/SERPINE1/SPOCK1/SPINK13/C3/TFPI2/SFRP2	17
BP	GO:0032496	response to lipopolysaccharide	14/245	330/18670	0.000124472	0.0038885	0.00317207	CXCL13/LY96/PYCARD/CEBPB/CCL5/LBP/EDNRB/SLPI/IL6/PCK1/SERPINE1/CXCL1/ALPL/REN	14
BP	GO:0015804	neutral amino acid transport	5/245	38/18670	0.000131655	0.00403225	0.00328933	SLC38A5/SLC7A5/SLC6A19/SLC3A1/SLC6A18	5
BP	GO:0048246	macrophage chemotaxis	5/245	38/18670	0.000131655	0.00403225	0.00328933	SAA1/SLAMF8/CCL5/EDNRB/MDK	5
BP	GO:0001819	positive regulation of cytokine production	17/245	464/18670	0.000143378	0.0042879	0.00349788	SAA1/CARD11/IL20RB/LY96/PYCARD/LTB/CEBPB/LBP/CCL19/PAEP/GBP5/IL6/MDK/SERPINE1/CYP1B1/C3/LUM	17
BP	GO:0042110	T cell activation	17/245	464/18670	0.000143378	0.0042879	0.00349788	BATF/JAK3/CARD11/IL20RB/RAC2/PYCARD/TNFSF13B/CD44/CEBPB/CD27/CCL5/CCL19/PDCD1/LAG3/IL6/VSIG4/MDK	17
BP	GO:0050920	regulation of chemotaxis	11/245	217/18670	0.000144119	0.0042879	0.00349788	CXCL13/SLAMF8/RAC2/PDGFD/CCL5/LBP/CCL19/IL6/MDK/KDR/SERPINE1	11
BP	GO:1903039	positive regulation of leukocyte cell-cell adhesion	11/245	218/18670	0.000150051	0.0044059	0.00359414	JAK3/CARD11/PYCARD/TNFSF13B/CD44/CD27/CCL5/CCL19/PDCD1/IL6/MDK	11
BP	GO:0051346	negative regulation of hydrolase activity	17/245	466/18670	0.000150906	0.0044059	0.00359414	RARRES1/SERPINF1/CD44/CD27/PI3/PPP1R1A/SLPI/TIMP1/MMP9/AQP1/APOC1/SERPINE1/SPOCK1/SPINK13/C3/TFPI2/SFRP2	17
BP	GO:0071674	mononuclear cell migration	7/245	90/18670	0.000182128	0.00526821	0.00429758	SLAMF8/PDGFD/CCL5/CCL19/IL6/MDK/SERPINE1	7
BP	GO:0002237	response to molecule of bacterial origin	14/245	343/18670	0.000185951	0.00532946	0.00434754	CXCL13/LY96/PYCARD/CEBPB/CCL5/LBP/EDNRB/SLPI/IL6/PCK1/SERPINE1/CXCL1/ALPL/REN	14
BP	GO:0050729	positive regulation of inflammatory response	9/245	153/18670	0.000192741	0.00547383	0.00446531	CEBPB/LBP/AGTR1/GBP5/IL6/MDK/SERPINE1/FABP4/C3	9
BP	GO:0019730	antimicrobial humoral response	8/245	122/18670	0.000208726	0.0058744	0.00479208	IGKV3-20/IGHA1/CXCL13/PI3/SLPI/F2/FGA/CXCL1	8
BP	GO:0071621	granulocyte chemotaxis	8/245	123/18670	0.000220758	0.00615757	0.00502307	SAA1/CXCL13/RAC2/CCL5/LBP/CCL19/MDK/CXCL1	8
BP	GO:0090023	positive regulation of neutrophil chemotaxis	4/245	24/18670	0.000250074	0.00691355	0.00563977	RAC2/LBP/CCL19/MDK	4
BP	GO:0042102	positive regulation of T cell proliferation	7/245	95/18670	0.00025485	0.00698379	0.00569707	JAK3/CARD11/PYCARD/TNFSF13B/CCL5/CCL19/IL6	7
BP	GO:0071622	regulation of granulocyte chemotaxis	5/245	44/18670	0.000267191	0.00725829	0.00592099	RAC2/CCL5/LBP/CCL19/MDK	5
BP	GO:0003071	renal system process involved in regulation of systemic arterial blood pressure	4/245	25/18670	0.000294657	0.00793542	0.00647336	AGTR1/HSD11B2/CYP4A11/REN	4
BP	GO:0033628	regulation of cell adhesion mediated by integrin	5/245	46/18670	0.000330137	0.00874023	0.00712989	CXCL13/CCL5/SERPINE1/CYP1B1/SFRP2	5
BP	GO:0071675	regulation of mononuclear cell migration	5/245	46/18670	0.000330137	0.00874023	0.00712989	SLAMF8/PDGFD/CCL5/MDK/SERPINE1	5
BP	GO:0098883	synapse pruning	3/245	11/18670	0.00034073	0.00894487	0.00729683	C1QB/C1QA/C3	3
BP	GO:0071624	positive regulation of granulocyte chemotaxis	4/245	26/18670	0.000344664	0.00896384	0.0073123	RAC2/LBP/CCL19/MDK	4
BP	GO:0050870	positive regulation of T cell activation	10/245	202/18670	0.000347731	0.00896384	0.0073123	JAK3/CARD11/PYCARD/TNFSF13B/CD27/CCL5/CCL19/PDCD1/IL6/MDK	10
BP	GO:0006869	lipid transport	14/245	365/18670	0.00035006	0.00896384	0.0073123	PLTP/AQP9/SLC27A2/APOL1/LBP/AGTR1/SLC5A8/APOLD1/APOC1/SLC10A2/CYP4A11/APOE/FABP4/REN	14
BP	GO:0042551	neuron maturation	5/245	47/18670	0.000365525	0.00928375	0.00757327	NTN4/EDNRB/C1QL1/C1QA/C3	5
BP	GO:0035690	cellular response to drug	14/245	369/18670	0.000390444	0.00976616	0.0079668	SLAMF8/SERPINF1/TMEM38B/PDGFD/EFNA5/ADCY5/IL6/KDR/MT2A/AQP1/PCK1/CYP1B1/DDC/REN	14
BP	GO:0071222	cellular response to lipopolysaccharide	10/245	205/18670	0.000390771	0.00976616	0.0079668	CXCL13/LY96/PYCARD/CEBPB/CCL5/LBP/EDNRB/IL6/SERPINE1/CXCL1	10
BP	GO:0050728	negative regulation of inflammatory response	9/245	169/18670	0.000402964	0.00999094	0.00815016	SAA1/SLAMF8/IL20RB/SERPINF1/PYCARD/F2/MDK/IL1R2/APOE	9
BP	GO:1901616	organic hydroxy compound catabolic process	6/245	74/18670	0.000422346	0.010389	0.00847492	IMPA2/SULT1C4/CYP4A11/APOE/MIOX/SLC6A3	6
BP	GO:0098656	anion transmembrane transport	12/245	288/18670	0.000443364	0.0108208	0.00882717	SLC38A5/AQP9/APOL1/SLC5A8/SLC7A5/SLC16A12/SLC6A19/SLC3A1/SLC22A6/SLC6A18/LRP2/SLC5A12	12
BP	GO:0008202	steroid metabolic process	13/245	331/18670	0.000453706	0.0109441	0.00892771	ACAA2/ACAT1/SLC27A2/APOL1/AGTR1/HSD11B2/ACADL/APOC1/CYP1B1/APOE/HMGCS2/LRP2/CUBN	13
BP	GO:0007162	negative regulation of cell adhesion	12/245	289/18670	0.000457296	0.0109441	0.00892771	JAK3/IL20RB/CEBPB/EFNA5/LAG3/TGFBI/VSIG4/MDK/SERPINE1/CYP1B1/SPOCK1/COL1A1	12
BP	GO:0034368	protein-lipid complex remodeling	4/245	28/18670	0.000462427	0.0109441	0.00892771	PLTP/AGTR1/APOC1/APOE	4
BP	GO:0034369	plasma lipoprotein particle remodeling	4/245	28/18670	0.000462427	0.0109441	0.00892771	PLTP/AGTR1/APOC1/APOE	4
BP	GO:0016042	lipid catabolic process	13/245	333/18670	0.000480198	0.011269	0.00919273	ACAA2/ACAT1/SLC27A2/ACADL/GBA3/HAO2/APOC1/PCK1/CYP1B1/CYP4A11/APOE/FABP4/ENPP2	13
BP	GO:1901342	regulation of vasculature development	15/245	422/18670	0.000483368	0.011269	0.00919273	CXCL13/SERPINF1/SRPX2/PDGFD/AGTR1/IL6/MDK/KDR/AQP1/SERPINE1/CYP1B1/THBS2/C3/ENPP2/SFRP2	15
BP	GO:0071219	cellular response to molecule of bacterial origin	10/245	212/18670	0.000508691	0.0117715	0.00960266	CXCL13/LY96/PYCARD/CEBPB/CCL5/LBP/EDNRB/IL6/SERPINE1/CXCL1	10
BP	GO:0034367	protein-containing complex remodeling	4/245	29/18670	0.000530928	0.0121067	0.00987611	PLTP/AGTR1/APOC1/APOE	4
BP	GO:1902624	positive regulation of neutrophil migration	4/245	29/18670	0.000530928	0.0121067	0.00987611	RAC2/LBP/CCL19/MDK	4
BP	GO:0015893	drug transport	10/245	214/18670	0.000547341	0.0123905	0.0101076	SLC38A5/SLC5A8/SLC7A5/SLC16A12/AQP1/SLC47A1/SLC6A3/LRP2/CUBN/SLC17A3	10
BP	GO:0009062	fatty acid catabolic process	7/245	108/18670	0.000556946	0.0125173	0.010211	ACAA2/ACAT1/SLC27A2/ACADL/HAO2/PCK1/CYP4A11	7
BP	GO:0045765	regulation of angiogenesis	14/245	383/18670	0.000564696	0.0126008	0.0102792	CXCL13/SERPINF1/SRPX2/AGTR1/IL6/MDK/KDR/AQP1/SERPINE1/CYP1B1/THBS2/C3/ENPP2/SFRP2	14
BP	GO:0010872	regulation of cholesterol esterification	3/245	13/18670	0.000579229	0.0128334	0.0104689	AGTR1/APOC1/APOE	3
BP	GO:0090022	regulation of neutrophil chemotaxis	4/245	30/18670	0.000606345	0.0133396	0.0108819	RAC2/LBP/CCL19/MDK	4
BP	GO:1905517	macrophage migration	5/245	53/18670	0.00064154	0.0140152	0.011433	SAA1/SLAMF8/CCL5/EDNRB/MDK	5
BP	GO:0006865	amino acid transport	8/245	145/18670	0.000667278	0.0144762	0.0118091	SLC38A5/SLC7A5/SLC16A12/SLC6A19/SLC3A1/ACE2/SLC6A18/SLC6A13	8
BP	GO:0030199	collagen fibril organization	5/245	54/18670	0.000699529	0.0150712	0.0122945	FMOD/CYP1B1/LUM/COL1A1/SFRP2	5
BP	GO:0015850	organic hydroxy compound transport	11/245	262/18670	0.000716353	0.015328	0.0125039	PLTP/AQP9/AGTR1/SLC5A8/AQP1/APOC1/SLC10A2/APOE/SLC6A3/REN/SLC5A12	11
BP	GO:0002523	leukocyte migration involved in inflammatory response	3/245	14/18670	0.000730077	0.015447	0.012601	SLAMF8/LBP/MDK	3
BP	GO:0006855	drug transmembrane transport	6/245	82/18670	0.000731803	0.015447	0.012601	SLC7A5/SLC16A12/AQP1/SLC47A1/LRP2/SLC17A3	6
BP	GO:2000242	negative regulation of reproductive process	5/245	55/18670	0.000761351	0.0159628	0.0130218	SERPINF1/PAEP/TIMP1/LIF/SPINK13	5
BP	GO:0044282	small molecule catabolic process	15/245	445/18670	0.000832176	0.0173315	0.0141382	ALDH6A1/IMPA2/ACAA2/CD44/ACAT1/SLC27A2/ALDH1L1/ACADL/SULT1C4/HAO2/PCK1/CYP4A11/APOE/MIOX/ALDOB	15
BP	GO:0070232	regulation of T cell apoptotic process	4/245	33/18670	0.000877904	0.0181627	0.0148163	JAK3/CD27/CCL5/PDCD1	4
BP	GO:0003333	amino acid transmembrane transport	6/245	86/18670	0.000940808	0.0193361	0.0157735	SLC38A5/SLC7A5/SLC16A12/SLC6A19/SLC3A1/SLC6A18	6
BP	GO:1904018	positive regulation of vasculature development	10/245	230/18670	0.000953019	0.019459	0.0158738	SRPX2/PDGFD/AGTR1/MDK/KDR/AQP1/SERPINE1/CYP1B1/C3/SFRP2	10
BP	GO:0000302	response to reactive oxygen species	10/245	232/18670	0.00101768	0.0206443	0.0168407	PDGFD/CCL19/MAPT/IL6/MMP9/AQP1/HP/CYP1B1/APOE/COL1A1	10
BP	GO:0006957	complement activation, alternative pathway	3/245	16/18670	0.00110161	0.0222028	0.0181121	VSIG4/CFH/C3	3
BP	GO:0032102	negative regulation of response to external stimulus	13/245	365/18670	0.00111891	0.0222758	0.0181716	SAA1/CXCL13/SLAMF8/IL20RB/SERPINF1/PYCARD/F2/MDK/FGA/IL1R2/SERPINE1/APOE/SLC6A3	13
BP	GO:1905952	regulation of lipid localization	8/245	157/18670	0.0011195	0.0222758	0.0181716	PLTP/AGTR1/IL6/APOC1/CYP4A11/APOE/C3/REN	8
BP	GO:0007568	aging	12/245	321/18670	0.00114392	0.0226178	0.0184506	SERPINF1/BCL2A1/IGFBP1/EDNRB/TIMP1/C1QA/KL/PCK1/SERPINE1/MMP7/SLC6A3/DDC	12
BP	GO:0071216	cellular response to biotic stimulus	10/245	236/18670	0.0011578	0.0227481	0.0185569	CXCL13/LY96/PYCARD/CEBPB/CCL5/LBP/EDNRB/IL6/SERPINE1/CXCL1	10
BP	GO:0050701	interleukin-1 secretion	5/245	61/18670	0.0012217	0.0238536	0.0194587	SAA1/PYCARD/CCL19/GBP5/IL1R2	5
BP	GO:0030258	lipid modification	10/245	238/18670	0.00123355	0.0239354	0.0195255	IMPA2/ACAA2/ACAT1/SLC27A2/AGTR1/ACADL/HAO2/APOC1/APOE/PDK4	10
BP	GO:0031348	negative regulation of defense response	10/245	239/18670	0.00127292	0.0245468	0.0200242	SAA1/SLAMF8/IL20RB/SERPINF1/PYCARD/F2/VSIG4/MDK/IL1R2/APOE	10
BP	GO:0006577	amino-acid betaine metabolic process	3/245	17/18670	0.00132477	0.0253901	0.0207121	ACADL/BBOX1/BHMT	3
BP	GO:0045730	respiratory burst	4/245	37/18670	0.00136	0.0259064	0.0211333	IGHA1/SLAMF8/RAC2/LBP	4
BP	GO:0031960	response to corticosteroid	8/245	162/18670	0.00136838	0.025908	0.0211346	SERPINF1/HSD11B2/IL6/MDK/AQP1/PCK1/ALPL/COL1A1	8
BP	GO:0048247	lymphocyte chemotaxis	5/245	64/18670	0.00151675	0.0285441	0.023285	SAA1/CXCL13/CXCR3/CCL5/CCL19	5
BP	GO:0045766	positive regulation of angiogenesis	9/245	204/18670	0.00153507	0.0287159	0.0234251	SRPX2/AGTR1/MDK/KDR/AQP1/SERPINE1/CYP1B1/C3/SFRP2	9
BP	GO:0034375	high-density lipoprotein particle remodeling	3/245	18/18670	0.0015744	0.0291032	0.0237411	PLTP/APOC1/APOE	3
BP	GO:0070233	negative regulation of T cell apoptotic process	3/245	18/18670	0.0015744	0.0291032	0.0237411	JAK3/CD27/CCL5	3
BP	GO:0016125	sterol metabolic process	8/245	166/18670	0.00159759	0.0293581	0.023949	ACAA2/APOL1/ACADL/APOC1/CYP1B1/APOE/HMGCS2/CUBN	8
BP	GO:0002548	monocyte chemotaxis	5/245	65/18670	0.00162583	0.0297024	0.0242299	SLAMF8/CCL5/CCL19/IL6/SERPINE1	5
BP	GO:0050671	positive regulation of lymphocyte proliferation	7/245	130/18670	0.00165554	0.0300691	0.0245291	JAK3/CARD11/PYCARD/TNFSF13B/CCL5/CCL19/IL6	7
BP	GO:0032946	positive regulation of mononuclear cell proliferation	7/245	131/18670	0.00172986	0.0312374	0.0254821	JAK3/CARD11/PYCARD/TNFSF13B/CCL5/CCL19/IL6	7
BP	GO:0051591	response to cAMP	6/245	97/18670	0.00175511	0.0315113	0.0257055	AQP9/AQP1/PCK1/SLC6A3/COL1A1/REN	6
BP	GO:0072329	monocarboxylic acid catabolic process	7/245	132/18670	0.00180674	0.0322529	0.0263105	ACAA2/ACAT1/SLC27A2/ACADL/HAO2/PCK1/CYP4A11	7
BP	GO:0001990	regulation of systemic arterial blood pressure by hormone	4/245	40/18670	0.00182499	0.0323935	0.0264252	AGTR1/HSD11B2/ACE2/REN	4
BP	GO:0019395	fatty acid oxidation	6/245	99/18670	0.00194757	0.0343741	0.0280409	ACAA2/ACAT1/SLC27A2/ACADL/HAO2/PDK4	6
BP	GO:0033627	cell adhesion mediated by integrin	5/245	68/18670	0.00198771	0.0348854	0.028458	CXCL13/CCL5/SERPINE1/CYP1B1/SFRP2	5
BP	GO:0050873	brown fat cell differentiation	4/245	41/18670	0.0020017	0.0349347	0.0284982	ALDH6A1/CEBPB/LAMB3/FABP4	4
BP	GO:0034440	lipid oxidation	6/245	101/18670	0.00215559	0.0372357	0.0303752	ACAA2/ACAT1/SLC27A2/ACADL/HAO2/PDK4	6
BP	GO:0033630	positive regulation of cell adhesion mediated by integrin	3/245	20/18670	0.00215738	0.0372357	0.0303752	CXCL13/CCL5/SFRP2	3
BP	GO:0072503	cellular divalent inorganic cation homeostasis	15/245	493/18670	0.00227523	0.0390539	0.0318584	SAA1/CXCL13/TMEM38B/CXCR3/CCL5/PKHD1/CCL19/EDNRB/AGTR1/ADCY5/SCGN/F2/MT2A/APOE/MT1X	15
BP	GO:0048469	cell maturation	8/245	177/18670	0.00238737	0.0407549	0.0332461	NTN4/CCL19/EDNRB/PAEP/C1QL1/C1QA/C3/REN	8
BP	GO:0070665	positive regulation of leukocyte proliferation	7/245	139/18670	0.00242192	0.0411201	0.0335439	JAK3/CARD11/PYCARD/TNFSF13B/CCL5/CCL19/IL6	7
BP	GO:1900016	negative regulation of cytokine production involved in inflammatory response	3/245	21/18670	0.00249273	0.0419643	0.0342327	PYCARD/F2/IL1R2	3
BP	GO:0071887	leukocyte apoptotic process	6/245	104/18670	0.00249852	0.0419643	0.0342327	JAK3/CD27/CCL5/CCL19/PDCD1/IL6	6
BP	GO:0071827	plasma lipoprotein particle organization	4/245	45/18670	0.00282709	0.0472291	0.0385274	PLTP/AGTR1/APOC1/APOE	4
CC	GO:0019814	immunoglobulin complex	61/256	159/19717	8.82813e-75	2.25117e-72	1.97007e-72	IGKC/IGLC3/IGLC2/IGLL5/IGHG3/IGKV3-15/IGLV1-44/IGHG1/CD79A/IGLV3-21/IGKV1-5/IGLV6-57/IGLV1-40/IGHG2/IGKV3-20/IGLV3-1/IGHV3-33/IGHV3-23/IGHV3-30/IGLC7/IGLV1-51/IGHV4-39/IGHV4-34/IGLV3-19/IGLV4-69/IGHV1-18/IGLV2-23/IGKV1-17/IGHG4/IGHV3-21/IGHV4-59/IGLV1-47/IGKV3D-20/IGHA1/IGKV1-6/IGLV2-14/IGHV3-48/IGLV2-8/IGHV1-69D/IGKV1-9/IGLV3-25/IGHV3-74/IGKV1-8/IGKV1-12/IGKV3D-11/IGHV1-24/IGHV4-31/IGHV3-7/IGHV1…	61
CC	GO:0042571	immunoglobulin complex, circulating	31/256	72/19717	7.12141e-40	9.0798e-38	7.94599e-38	IGKC/IGLC3/IGLC2/IGLL5/IGHG3/IGHG1/IGHG2/IGKV3-20/IGHV3-33/IGHV3-23/IGHV3-30/IGLC7/IGHV4-39/IGHV4-34/IGHV1-18/IGHG4/IGHV3-21/IGHV4-59/IGHA1/IGHV3-48/IGHV1-69D/IGHV3-74/IGHV1-24/IGHV4-31/IGHV3-7/IGHV1-69/IGHV3-66/IGHV1-58/IGHV1-3/TRBC2/IGHV4-4	31
CC	GO:0009897	external side of plasma membrane	45/256	393/19717	1.83602e-29	1.56061e-27	1.36574e-27	IGKC/IGLC3/IGLC2/IGLL5/IGHG3/IGHG1/CD79A/IGHG2/IGHV3-33/IGHV3-23/IGHV3-30/IGLC7/IGHV4-39/IGHV4-34/IGHV1-18/IGHG4/IGHV3-21/IGHV4-59/IGHA1/IGHV3-48/IGHV1-69D/IGHV3-74/IGHV1-24/IGHV4-31/IGHV3-7/IGHV1-69/IGHV3-66/IGHV1-58/IL2RG/IGHV1-3/CD27/TRBC2/IGHV4-4/CXCR3/PKHD1/EFNA5/PDCD1/LAG3/F2/BTNL9/CA4/FGA/SLC22A11/LRP2/CUBN	45
CC	GO:0072562	blood microparticle	28/256	147/19717	8.76313e-25	5.58649e-23	4.8889e-23	IGKC/IGLC3/IGLC2/IGHG3/IGKV3-15/IGHG1/IGLV3-21/IGKV1-5/IGHG2/IGKV3-20/IGHV3-23/IGKV1-17/IGHG4/C1R/IGLV1-47/IGHA1/IGLV3-25/C1S/IGKV3D-11/IGHV3-7/APOL1/F2/C1QB/CFH/FGA/HP/APOE/C3	28
CC	GO:0031526	brush border membrane	12/256	53/19717	2.95201e-12	1.50553e-10	1.31753e-10	CA4/SLC5A1/AQP1/SLC6A19/SLC3A1/SLC22A12/ACE2/SLC6A18/LRP2/SLC34A2/CUBN/SLC17A3	12
CC	GO:0016324	apical plasma membrane	21/256	318/19717	1.22182e-09	5.19275e-08	4.54432e-08	CD44/PKHD1/SLC5A8/MGAM/CA4/SLC7A5/KL/SLC5A1/AQP1/SLC6A19/SLC10A2/SLC22A11/SLC22A12/CYP4A11/SLC17A4/SLC6A18/LRP2/SLC34A2/CUBN/SLC5A12/SLC17A3	21
CC	GO:0005903	brush border	12/256	99/19717	6.0328e-09	2.15523e-07	1.8861e-07	CA4/SLC5A1/AQP1/SLC6A19/SLC3A1/SLC22A12/ACE2/SLC6A18/LRP2/SLC34A2/CUBN/SLC17A3	12
CC	GO:0045177	apical part of cell	22/256	384/19717	6.7615e-09	2.15523e-07	1.8861e-07	CD44/PKHD1/SLC5A8/MGAM/CA4/SLC7A5/KL/SLC5A1/AQP1/SLC6A19/SLC10A2/SLC22A11/SLC22A12/CYP4A11/SLC17A4/SLC6A18/LRP2/SLC34A2/REN/CUBN/SLC5A12/SLC17A3	22
CC	GO:0062023	collagen-containing extracellular matrix	22/256	406/19717	1.84889e-08	5.23853e-07	4.58439e-07	SERPINF1/SRPX2/NTN4/EFNA5/LAMB3/SLPI/TIMP1/F2/C1QB/C1QA/TGFBI/MMP9/MDK/FMOD/CTHRC1/FGA/SERPINE1/APOE/THBS2/LUM/COL1A1/SFRP2	22
CC	GO:0098862	cluster of actin-based cell projections	12/256	150/19717	6.27272e-07	1.59954e-05	1.39981e-05	CA4/SLC5A1/AQP1/SLC6A19/SLC3A1/SLC22A12/ACE2/SLC6A18/LRP2/SLC34A2/CUBN/SLC17A3	12
CC	GO:0034364	high-density lipoprotein particle	6/256	26/19717	8.3653e-07	1.93923e-05	1.69708e-05	SAA1/PLTP/SAA2/APOL1/APOC1/APOE	6
CC	GO:0034358	plasma lipoprotein particle	6/256	37/19717	7.49434e-06	0.000147004	0.000128648	SAA1/PLTP/SAA2/APOL1/APOC1/APOE	6
CC	GO:1990777	lipoprotein particle	6/256	37/19717	7.49434e-06	0.000147004	0.000128648	SAA1/PLTP/SAA2/APOL1/APOC1/APOE	6
CC	GO:0032994	protein-lipid complex	6/256	39/19717	1.02916e-05	0.000187453	0.000164046	SAA1/PLTP/SAA2/APOL1/APOC1/APOE	6
CC	GO:0031253	cell projection membrane	16/256	345/19717	1.23704e-05	0.000210296	0.000184036	CD44/MAPT/CA4/SLC5A1/CYS1/AQP1/SLC6A19/SLC3A1/SLC22A12/MXRA8/ACE2/SLC6A18/LRP2/SLC34A2/CUBN/SLC17A3	16
CC	GO:0005788	endoplasmic reticulum lumen	13/256	309/19717	0.000213663	0.00340526	0.00298004	MZB1/IGFBP1/PDGFD/SLC27A2/APOL1/TIMP1/F2/IL6/FGA/APOE/MXRA8/C3/COL1A1	13
CC	GO:0005604	basement membrane	7/256	95/19717	0.000239634	0.00359451	0.00314566	SERPINF1/NTN4/EFNA5/LAMB3/TIMP1/TGFBI/THBS2	7
CC	GO:0005581	collagen trimer	6/256	87/19717	0.00094824	0.0134334	0.011756	C1QL1/C1QB/C1QA/CTHRC1/LUM/COL1A1	6
CC	GO:0060205	cytoplasmic vesicle lumen	12/256	338/19717	0.0016271	0.0212646	0.0186093	SAA1/PYCARD/SLPI/ALOX5/TIMP1/FGA/SERPINE1/HP/APOE/C3/ISLR/CXCL1	12
CC	GO:0031983	vesicle lumen	12/256	339/19717	0.00166781	0.0212646	0.0186093	SAA1/PYCARD/SLPI/ALOX5/TIMP1/FGA/SERPINE1/HP/APOE/C3/ISLR/CXCL1	12
CC	GO:0031362	anchored component of external side of plasma membrane	3/256	19/19717	0.00179716	0.0218226	0.0190976	PKHD1/EFNA5/CA4	3
CC	GO:0034361	very-low-density lipoprotein particle	3/256	20/19717	0.00209415	0.0222504	0.019472	APOL1/APOC1/APOE	3
CC	GO:0034385	triglyceride-rich plasma lipoprotein particle	3/256	20/19717	0.00209415	0.0222504	0.019472	APOL1/APOC1/APOE	3
CC	GO:0071682	endocytic vesicle lumen	3/256	20/19717	0.00209415	0.0222504	0.019472	SAA1/HP/APOE	3
CC	GO:0031233	intrinsic component of external side of plasma membrane	3/256	24/19717	0.00357855	0.0365012	0.0319432	PKHD1/EFNA5/CA4	3
CC	GO:0044420	extracellular matrix component	4/256	51/19717	0.00429941	0.0421673	0.0369018	NTN4/LAMB3/LUM/COL1A1	4
MF	GO:0003823	antigen binding	51/233	160/17697	2.4808e-57	1.08411e-54	9.00922e-55	IGKC/IGLC3/IGLC2/IGLL5/IGHG3/IGKV3-15/IGLV1-44/IGHG1/IGLV3-21/IGKV1-5/IGLV6-57/IGLV1-40/IGHG2/IGKV3-20/IGLV3-1/IGHV3-33/IGHV3-23/IGHV3-30/IGLC7/IGLV1-51/IGHV4-39/IGHV4-34/IGLV3-19/IGHV1-18/IGLV2-23/IGKV1-17/IGHG4/IGHV3-21/IGHV4-59/IGLV1-47/IGHA1/IGLV2-14/IGHV3-48/IGLV2-8/IGHV1-69D/IGLV3-25/IGHV3-74/IGKV3D-11/IGHV1-24/IGHV4-31/IGHV3-7/IGHV1-69/IGHV3-66/IGLV3-27/IGHV1-58/IGHV1-3/TRBC2/IGHV4-4/IGKV5…	51
MF	GO:0034987	immunoglobulin receptor binding	30/233	76/17697	4.31109e-37	9.41974e-35	7.82804e-35	IGKC/IGLC3/IGLC2/IGLL5/IGHG3/IGHG1/IGHG2/IGHV3-33/IGHV3-23/IGHV3-30/IGLC7/IGHV4-39/IGHV4-34/IGHV1-18/IGHG4/IGHV3-21/IGHV4-59/IGHA1/IGHV3-48/IGHV1-69D/IGHV3-74/IGHV1-24/IGHV4-31/IGHV3-7/IGHV1-69/IGHV3-66/IGHV1-58/IGHV1-3/TRBC2/IGHV4-4	30
MF	GO:0015370	solute:sodium symporter activity	12/233	72/17697	1.56434e-10	2.27872e-08	1.89367e-08	SLC5A8/SLC5A1/SLC6A19/SLC10A2/SLC5A10/SLC17A4/SLC6A18/SLC6A3/SLC34A2/SLC6A13/SLC5A12/SLC17A3	12
MF	GO:0008514	organic anion transmembrane transporter activity	18/233	211/17697	3.936e-10	4.30008e-08	3.57347e-08	SLC38A5/AQP9/SLC27A2/SLC5A8/SLC7A5/SLC16A12/SLC16A9/SLC6A19/SLC10A2/SLC3A1/SLC22A11/SLC22A12/SLC22A6/SLC17A4/SLC6A18/SLC6A13/SLC5A12/SLC17A3	18
MF	GO:0005342	organic acid transmembrane transporter activity	15/233	153/17697	1.75185e-09	1.27593e-07	1.06033e-07	SLC38A5/AQP9/SLC27A2/SLC5A8/SLC7A5/SLC16A12/SLC16A9/SLC6A19/SLC10A2/SLC3A1/SLC17A4/SLC6A18/SLC6A13/SLC5A12/SLC17A3	15
MF	GO:0046943	carboxylic acid transmembrane transporter activity	15/233	153/17697	1.75185e-09	1.27593e-07	1.06033e-07	SLC38A5/AQP9/SLC27A2/SLC5A8/SLC7A5/SLC16A12/SLC16A9/SLC6A19/SLC10A2/SLC3A1/SLC17A4/SLC6A18/SLC6A13/SLC5A12/SLC17A3	15
MF	GO:0008509	anion transmembrane transporter activity	21/233	327/17697	2.43166e-09	1.51805e-07	1.26154e-07	SLC38A5/AQP9/SLC27A2/APOL1/SLC5A8/SLC7A5/SLC16A12/SLC16A9/SLC6A19/SLC10A2/SLC3A1/SLC22A11/SLC22A12/SLC22A6/SLC17A4/SLC6A18/SLC6A3/SLC34A2/SLC6A13/SLC5A12/SLC17A3	21
MF	GO:0015293	symporter activity	14/233	144/17697	6.89527e-09	3.76654e-07	3.13009e-07	SLC5A8/SLC16A12/SLC5A1/SLC16A9/SLC6A19/SLC10A2/SLC5A10/SLC17A4/SLC6A18/SLC6A3/SLC34A2/SLC6A13/SLC5A12/SLC17A3	14
MF	GO:0015294	solute:cation symporter activity	12/233	102/17697	9.71803e-09	4.71865e-07	3.92131e-07	SLC5A8/SLC5A1/SLC6A19/SLC10A2/SLC5A10/SLC17A4/SLC6A18/SLC6A3/SLC34A2/SLC6A13/SLC5A12/SLC17A3	12
MF	GO:0015291	secondary active transmembrane transporter activity	17/233	237/17697	1.69164e-08	7.39248e-07	6.14334e-07	SLC5A8/SLC16A12/SLC5A1/SLC16A9/SLC6A19/SLC10A2/SLC47A1/SLC22A11/SLC5A10/SLC22A6/SLC17A4/SLC6A18/SLC6A3/SLC34A2/SLC6A13/SLC5A12/SLC17A3	17
MF	GO:0015081	sodium ion transmembrane transporter activity	12/233	149/17697	6.6241e-07	2.63157e-05	2.1869e-05	SLC5A8/SLC5A1/SLC6A19/SLC10A2/SLC5A10/SLC17A4/SLC6A18/SLC6A3/SLC34A2/SLC6A13/SLC5A12/SLC17A3	12
MF	GO:0008028	monocarboxylic acid transmembrane transporter activity	7/233	50/17697	3.86687e-06	0.000140819	0.000117024	SLC27A2/SLC5A8/SLC16A12/SLC16A9/SLC10A2/SLC6A13/SLC5A12	7
MF	GO:0061135	endopeptidase regulator activity	12/233	182/17697	5.42944e-06	0.000182513	0.000151673	RARRES1/SERPINF1/CD27/PI3/SLPI/TIMP1/SERPINE1/SPOCK1/SPINK13/C3/TFPI2/SFRP2	12
MF	GO:0022804	active transmembrane transporter activity	17/233	362/17697	6.50718e-06	0.000202757	0.000168496	SLC5A8/SLC16A12/SLC5A1/SLC16A9/SLC6A19/SLC10A2/SLC47A1/SLC22A11/SLC5A10/SLC22A6/SLC17A4/SLC6A18/SLC6A3/SLC34A2/SLC6A13/SLC5A12/SLC17A3	17
MF	GO:0061134	peptidase regulator activity	13/233	219/17697	6.95961e-06	0.000202757	0.000168496	RARRES1/SERPINF1/PYCARD/CD27/PI3/SLPI/TIMP1/SERPINE1/SPOCK1/SPINK13/C3/TFPI2/SFRP2	13
MF	GO:0004866	endopeptidase inhibitor activity	11/233	175/17697	2.10134e-05	0.000550817	0.000457743	RARRES1/SERPINF1/CD27/PI3/SLPI/TIMP1/SERPINE1/SPOCK1/SPINK13/C3/TFPI2	11
MF	GO:0048018	receptor ligand activity	19/233	482/17697	2.22461e-05	0.000550817	0.000457743	SAA1/CXCL13/TNFSF13B/LTB/SAA2/PDGFD/CCL5/CCL19/EFNA5/MAPT/TIMP1/F2/IL6/KL/MDK/LIF/PTHLH/CXCL1/SFRP2	19
MF	GO:1901618	organic hydroxy compound transmembrane transporter activity	6/233	44/17697	2.26881e-05	0.000550817	0.000457743	AQP9/SLC5A8/AQP1/SLC10A2/SLC6A3/SLC5A12	6
MF	GO:0030414	peptidase inhibitor activity	11/233	182/17697	3.02271e-05	0.000695222	0.000577747	RARRES1/SERPINF1/CD27/PI3/SLPI/TIMP1/SERPINE1/SPOCK1/SPINK13/C3/TFPI2	11
MF	GO:0015171	amino acid transmembrane transporter activity	7/233	74/17697	5.33044e-05	0.00111548	0.000926993	SLC38A5/SLC7A5/SLC16A12/SLC6A19/SLC3A1/SLC6A18/SLC6A13	7
MF	GO:0005326	neurotransmitter transporter activity	6/233	51/17697	5.36044e-05	0.00111548	0.000926993	SLC38A5/AQP1/SLC6A19/SLC6A18/SLC6A3/SLC6A13	6
MF	GO:0005201	extracellular matrix structural constituent	10/233	163/17697	6.13236e-05	0.00121811	0.00101228	SRPX2/LAMB3/TGFBI/FMOD/CTHRC1/FGA/THBS2/LUM/COL1A1/TFPI2	10
MF	GO:0015077	monovalent inorganic cation transmembrane transporter activity	15/233	382/17697	0.000172097	0.00326984	0.00271732	TMEM38B/SLC5A8/SLC5A1/KCNJ15/AQP1/SLC6A19/SLC10A2/SLC5A10/SLC17A4/SLC6A18/SLC6A3/SLC34A2/SLC6A13/SLC5A12/SLC17A3	15
MF	GO:0004867	serine-type endopeptidase inhibitor activity	7/233	94/17697	0.000242752	0.00442011	0.00367322	SERPINF1/PI3/SLPI/SERPINE1/SPOCK1/SPINK13/TFPI2	7
MF	GO:0015355	secondary active monocarboxylate transmembrane transporter activity	3/233	11/17697	0.000343835	0.00585937	0.00486928	SLC5A8/SLC10A2/SLC6A13	3
MF	GO:0005328	neurotransmitter:sodium symporter activity	4/233	26/17697	0.000348613	0.00585937	0.00486928	SLC6A19/SLC6A18/SLC6A3/SLC6A13	4
MF	GO:0019838	growth factor binding	8/233	137/17697	0.000466318	0.00729946	0.00606603	CXCL13/IGFBP1/IL2RG/SRPX2/KL/KDR/IL1R2/COL1A1	8
MF	GO:0005343	organic acid:sodium symporter activity	4/233	28/17697	0.0004677	0.00729946	0.00606603	SLC5A8/SLC10A2/SLC6A13/SLC5A12	4
MF	GO:1901681	sulfur compound binding	11/233	250/17697	0.000495852	0.00747197	0.00620939	SAA1/CXCL13/ALDH6A1/F2/ACADL/CFH/MDK/APOE/THBS2/OGDHL/MMP7	11
MF	GO:0015175	neutral amino acid transmembrane transporter activity	4/233	31/17697	0.000696862	0.0100602	0.00836027	SLC38A5/SLC7A5/SLC6A19/SLC6A18	4
MF	GO:0046873	metal ion transmembrane transporter activity	15/233	438/17697	0.000725865	0.0100602	0.00836027	TMEM38B/SLC5A8/SLC5A1/KCNJ15/AQP1/SLC6A19/SLC10A2/SLC5A10/SLC17A4/SLC6A18/SLC6A3/SLC34A2/SLC6A13/SLC5A12/SLC17A3	15
MF	GO:0015926	glucosidase activity	3/233	14/17697	0.000736673	0.0100602	0.00836027	MGAM/GBA3/KL	3
MF	GO:0008191	metalloendopeptidase inhibitor activity	3/233	16/17697	0.00111151	0.0147191	0.0122319	RARRES1/TIMP1/SPOCK1	3
MF	GO:0015238	drug transmembrane transporter activity	6/233	92/17697	0.00135673	0.0171702	0.0142689	SLC38A5/SLC5A8/SLC7A5/SLC16A12/AQP1/SLC6A3	6
MF	GO:0015144	carbohydrate transmembrane transporter activity	4/233	37/17697	0.00137519	0.0171702	0.0142689	AQP9/SLC5A1/AQP1/SLC5A10	4
MF	GO:0004857	enzyme inhibitor activity	13/233	375/17697	0.00145788	0.0176971	0.0147067	RARRES1/SERPINF1/CD27/PI3/PPP1R1A/SLPI/TIMP1/APOC1/SERPINE1/SPOCK1/SPINK13/C3/TFPI2	13
MF	GO:0008201	heparin binding	8/233	169/17697	0.00181982	0.0214935	0.0178617	SAA1/CXCL13/F2/CFH/MDK/APOE/THBS2/MMP7	8
MF	GO:0005518	collagen binding	5/233	67/17697	0.00188528	0.0216807	0.0180172	CD44/TGFBI/MMP9/SPOCK1/LUM	5
MF	GO:0005125	cytokine activity	9/233	220/17697	0.00261137	0.0292607	0.0243164	CXCL13/TNFSF13B/LTB/CCL5/CCL19/TIMP1/IL6/LIF/CXCL1	9
MF	GO:0016769	transferase activity, transferring nitrogenous groups	3/233	23/17697	0.00328442	0.0358823	0.0298191	GFPT2/GATM/PSAT1	3
MF	GO:0005539	glycosaminoglycan binding	9/233	229/17697	0.0034084	0.0363286	0.03019	SAA1/CXCL13/CD44/F2/CFH/MDK/APOE/THBS2/MMP7	9
MF	GO:0008009	chemokine activity	4/233	49/17697	0.00390141	0.0405932	0.033734	CXCL13/CCL5/CCL19/CXCL1	4
MF	GO:0001664	G protein-coupled receptor binding	10/233	280/17697	0.00408917	0.0415574	0.0345352	SAA1/CXCL13/CCL5/CCL19/EDNRB/AGTR1/CTHRC1/UCHL1/C3/CXCL1	10
MF	GO:0005126	cytokine receptor binding	10/233	286/17697	0.00474008	0.0470776	0.0391227	CXCL13/PYCARD/TNFSF13B/LTB/CCL5/CCL19/EFNA5/IL6/LIF/CXCL1	10
