# Supplementary material for: Characterization of Molecular Heterogeneity Associated With Tumor Microenvironment in Clear Cell Renal Cell Carcinoma to Aid Immunotherapy
Source: Front Cell Dev Biol. 2021 Sep 23;9:736540. doi: 10.3389/fcell.2021.736540 (PMC8495029; doi:10.3389/fcell.2021.736540)
Supplement: Supplementary file 11 [file Table_3.XLSX]

## Sheet: KEGG_annotation
Table S3. KEGG enrichment analysis result of the DEGs
ID	Description	GeneRatio	BgRatio	pvalue	p.adjust	qvalue	geneID	Count
hsa04610	hsa04610	Complement and coagulation cascades	11/123	85/8105	5.17846e-08	1.16515e-05	1.03569e-05	C1R/C1S/C2/F2/C1QB/C1QA/VSIG4/CFH/FGA/SERPINE1/C3	11
hsa05133	hsa05133	Pertussis	9/123	76/8105	1.92778e-06	0.000216876	0.000192778	C1R/C1S/LY96/PYCARD/C2/C1QB/C1QA/IL6/C3	9
hsa05150	hsa05150	Staphylococcus aureus infection	8/123	96/8105	9.72887e-05	0.00729665	0.00648591	C1R/C1S/C2/C1QB/C1QA/CFH/KRT19/C3	8
hsa04061	hsa04061	Viral protein interaction with cytokine and cytokine receptor	8/123	100/8105	0.000129807	0.00730164	0.00649034	CXCL13/IL20RB/IL2RG/CXCR3/CCL5/CCL19/IL6/CXCL1	8
hsa04064	hsa04064	NF-kappa B signaling pathway	8/123	104/8105	0.000170827	0.00768721	0.00683308	CARD11/LY96/TNFSF13B/BCL2A1/LTB/LBP/CCL19/CXCL1	8
hsa04060	hsa04060	Cytokine-cytokine receptor interaction	13/123	295/8105	0.000509333	0.0191	0.0169778	CXCL13/IL20RB/TNFSF13B/IL2RG/LTB/CD27/CXCR3/CCL5/CCL19/IL6/LIF/IL1R2/CXCL1	13
hsa05171	hsa05171	Coronavirus disease - COVID-19	11/123	232/8105	0.000765492	0.0246051	0.0218712	C1R/C1S/C2/AGTR1/F2/C1QB/C1QA/IL6/FGA/C3/ACE2	11
hsa03320	hsa03320	PPAR signaling pathway	6/123	76/8105	0.000993333	0.0279375	0.0248333	PLTP/SLC27A2/ACADL/PCK1/FABP4/HMGCS2	6
